# Supplementary material for: BCDIN3D regulates tRNAHis 3’ fragment processing
Source: PLoS Genet. 2019 Jul 22;15(7):e1008273. doi: 10.1371/journal.pgen.1008273 (PMC6675128; doi:10.1371/journal.pgen.1008273)
Supplement: S3 Table — 2 biological repeats are shown. (XLSX) [file pgen.1008273.s003.xlsx]

## Sheet: smallRNAs_under50_counts
small RNA (<50 nt reads)	Control #1	BCDIN3Df #1	Control #2	BCDIN3Df #2			Control #1	BCDIN3Df #1	Control #2	BCDIN3Df #2			Control	BCDIN3Df
*	0	0	0	0		rRNA	547453	111428	458477	150503		rRNA	1005930	261931
hsa_piR_000001	0	0	0	0		piR	300016	125480	255736	117475		piR	555752	242955
hsa_piR_000002	0	0	0	0		miR	43433	30129	41468	30008		miR	84901	60137
hsa_piR_000003	0	0	1	0		mtRNA	55442	13467	134543	11794		mtRNA	189985	25261
hsa_piR_000004	0	0	0	0		tRNA	61400	4354456	86158	3970879		tRNA	147558	8325335
hsa_piR_000005	0	0	0	0
hsa_piR_000006	0	4	0	0
hsa_piR_000007	0	0	0	0
hsa_piR_000008	27	0	0	1
hsa_piR_000009	0	0	0	0
hsa_piR_000010	0	0	0	0
hsa_piR_000011	0	0	0	0
hsa_piR_000012	0	0	0	0
hsa_piR_000013	0	0	0	0
hsa_piR_000014	0	0	0	0
hsa_piR_000015	0	1	15	3
hsa_piR_000016	0	0	1	0
hsa_piR_000017	15	0	0	0
hsa_piR_000018	0	1	4	0
hsa_piR_000019	0	0	0	0
hsa_piR_000020	0	0	0	0
hsa_piR_000021	0	0	0	0
hsa_piR_000022	0	0	0	0
hsa_piR_000023	0	0	0	0
hsa_piR_000024	0	0	0	0
hsa_piR_000025	0	0	0	0
hsa_piR_000026	0	0	0	0
hsa_piR_000027	0	0	0	0
hsa_piR_000028	0	0	0	0
hsa_piR_000029	0	0	0	0
hsa_piR_000030	0	0	0	0
hsa_piR_000031	0	0	0	0
hsa_piR_000032	0	0	0	0
hsa_piR_000033	0	0	0	0
hsa_piR_000034	0	0	0	0
hsa_piR_000035	0	0	0	0
hsa_piR_000036	0	0	0	1
hsa_piR_000037	0	0	0	0
hsa_piR_000038	0	0	0	0
hsa_piR_000039	0	0	0	0
hsa_piR_000040	0	0	0	0
hsa_piR_000041	0	0	0	0
hsa_piR_000042	0	0	0	0
hsa_piR_000043	0	0	0	0
hsa_piR_000044	0	0	0	0
hsa_piR_000045	0	0	0	0
hsa_piR_000046	13	2	3	7
hsa_piR_000047	0	0	0	0
hsa_piR_000048	0	0	0	0
hsa_piR_000049	0	2	0	0
hsa_piR_000050	0	0	0	0
hsa_piR_000051	0	0	0	0
hsa_piR_000052	0	0	0	0
hsa_piR_000053	4	3	4	2
hsa_piR_000054	93	51	105	50
hsa_piR_000055	0	0	0	0
hsa_piR_000056	0	0	0	0
hsa_piR_000057	0	0	0	0
hsa_piR_000058	0	0	0	0
hsa_piR_000059	0	0	0	0
hsa_piR_000060	0	0	0	0
hsa_piR_000061	0	0	0	0
hsa_piR_000062	0	0	3	0
hsa_piR_000063	0	0	0	0
hsa_piR_000064	18	0	0	0
hsa_piR_000065	0	0	0	0
hsa_piR_000066	0	0	0	2
hsa_piR_000067	0	0	0	0
hsa_piR_000068	9	0	8	2
hsa_piR_000069	0	0	0	0
hsa_piR_000070	0	0	0	0
hsa_piR_000071	0	0	0	0
hsa_piR_000072	0	0	0	0
hsa_piR_000073	0	0	0	0
hsa_piR_000074	0	0	0	0
hsa_piR_000075	0	0	0	0
hsa_piR_000076	0	0	0	0
hsa_piR_000077	0	0	1	0
hsa_piR_000078	0	0	0	0
hsa_piR_000079	0	0	0	0
hsa_piR_000080	0	0	0	0
hsa_piR_000081	0	0	0	0
hsa_piR_000082	0	0	0	0
hsa_piR_000083	0	0	0	0
hsa_piR_000084	0	0	0	0
hsa_piR_000085	0	0	0	0
hsa_piR_000086	0	0	0	0
hsa_piR_000087	0	0	0	0
hsa_piR_000088	0	0	0	0
hsa_piR_000089	0	0	0	0
hsa_piR_000090	0	0	0	0
hsa_piR_000091	1	4	1	0
hsa_piR_000092	0	0	0	0
hsa_piR_000093	0	5	0	0
hsa_piR_000094	0	0	0	0
hsa_piR_000095	0	0	0	0
hsa_piR_000096	0	0	0	0
hsa_piR_000097	0	0	0	0
hsa_piR_000098	0	0	0	0
hsa_piR_000099	0	0	0	0
hsa_piR_000100	0	0	5	0
hsa_piR_000101	0	0	0	0
hsa_piR_000102	0	0	0	0
hsa_piR_000103	0	1	0	0
hsa_piR_000104	0	0	0	0
hsa_piR_000105	0	0	0	0
hsa_piR_000106	0	0	0	0
hsa_piR_000107	0	0	0	0
hsa_piR_000108	0	0	0	0
hsa_piR_000109	0	0	0	0
hsa_piR_000110	0	1	5	0
hsa_piR_000111	0	0	0	0
hsa_piR_000112	0	0	0	0
hsa_piR_000113	0	0	0	0
hsa_piR_000114	1	0	0	0
hsa_piR_000115	0	0	0	0
hsa_piR_000116	0	0	0	0
hsa_piR_000117	0	0	0	0
hsa_piR_000118	0	0	0	0
hsa_piR_000119	0	0	0	0
hsa_piR_000120	0	0	5	3
hsa_piR_000121	0	0	2	0
hsa_piR_000122	0	0	0	0
hsa_piR_000123	0	0	0	0
hsa_piR_000124	0	0	0	0
hsa_piR_000125	0	0	0	0
hsa_piR_000126	0	0	0	0
hsa_piR_000127	0	0	0	0
hsa_piR_000128	0	0	0	0
hsa_piR_000129	0	0	0	3
hsa_piR_000130	0	0	0	0
hsa_piR_000131	0	0	0	0
hsa_piR_000132	0	0	0	0
hsa_piR_000133	0	0	0	0
hsa_piR_000134	0	0	0	0
hsa_piR_000135	0	0	0	0
hsa_piR_000136	0	0	0	0
hsa_piR_000137	8	0	0	0
hsa_piR_000138	0	0	0	0
hsa_piR_000139	0	0	0	0
hsa_piR_000140	0	0	0	0
hsa_piR_000141	0	0	0	0
hsa_piR_000142	0	0	0	0
hsa_piR_000143	0	0	0	0
hsa_piR_000144	0	0	0	0
hsa_piR_000145	0	0	0	0
hsa_piR_000146	0	0	0	0
hsa_piR_000147	0	0	0	0
hsa_piR_000148	0	0	0	0
hsa_piR_000149	0	0	0	0
hsa_piR_000150	0	0	0	0
hsa_piR_000151	0	0	0	0
hsa_piR_000152	0	0	0	0
hsa_piR_000153	0	0	0	0
hsa_piR_000154	0	0	0	0
hsa_piR_000155	0	0	0	0
hsa_piR_000156	0	0	0	0
hsa_piR_000157	0	0	0	0
hsa_piR_000158	0	0	0	0
hsa_piR_000159	0	0	5	0
hsa_piR_000160	0	0	0	0
hsa_piR_000161	0	0	1	0
hsa_piR_000162	0	0	0	0
hsa_piR_000163	0	0	0	0
hsa_piR_000164	0	0	0	0
hsa_piR_000165	0	0	0	0
hsa_piR_000166	0	0	0	0
hsa_piR_000167	0	0	0	0
hsa_piR_000168	0	0	0	0
hsa_piR_000169	0	0	0	0
hsa_piR_000170	0	0	0	0
hsa_piR_000171	0	0	0	0
hsa_piR_000172	0	0	0	0
hsa_piR_000173	0	3	0	0
hsa_piR_000174	0	0	0	0
hsa_piR_000175	0	0	0	0
hsa_piR_000176	0	0	0	0
hsa_piR_000177	121	38	76	39
hsa_piR_000178	0	0	0	0
hsa_piR_000179	0	0	0	0
hsa_piR_000180	0	0	0	0
hsa_piR_000181	0	0	0	0
hsa_piR_000182	0	0	0	1
hsa_piR_000183	0	0	0	0
hsa_piR_000184	0	0	0	0
hsa_piR_000185	0	0	0	0
hsa_piR_000186	0	0	0	0
hsa_piR_000187	103	27	48	46
hsa_piR_000188	0	0	0	0
hsa_piR_000189	9	0	0	0
hsa_piR_000190	0	0	0	0
hsa_piR_000191	0	0	0	0
hsa_piR_000192	0	0	0	0
hsa_piR_000193	0	0	0	0
hsa_piR_000194	11	8	9	0
hsa_piR_000195	0	0	0	0
hsa_piR_000196	0	1	1	1
hsa_piR_000197	1	0	0	0
hsa_piR_000198	0	0	0	0
hsa_piR_000199	0	0	0	0
hsa_piR_000200	11	0	0	0
hsa_piR_000201	0	0	0	0
hsa_piR_000202	0	0	0	0
hsa_piR_000203	0	5	0	0
hsa_piR_000204	0	1	0	0
hsa_piR_000205	33	0	0	0
hsa_piR_000206	0	0	0	0
hsa_piR_000207	0	0	0	0
hsa_piR_000208	0	11	0	0
hsa_piR_000209	0	0	0	0
hsa_piR_000210	0	0	0	0
hsa_piR_000211	0	0	0	0
hsa_piR_000212	6	0	0	0
hsa_piR_000213	0	0	0	0
hsa_piR_000214	5	0	0	0
hsa_piR_000215	0	0	0	0
hsa_piR_000216	0	0	0	0
hsa_piR_000217	0	0	0	0
hsa_piR_000218	0	0	0	0
hsa_piR_000219	0	0	0	0
hsa_piR_000220	0	0	0	0
hsa_piR_000221	0	1	0	0
hsa_piR_000222	0	0	0	0
hsa_piR_000223	0	0	0	0
hsa_piR_000224	0	0	0	0
hsa_piR_000225	0	0	0	0
hsa_piR_000226	0	0	0	0
hsa_piR_000227	0	0	0	0
hsa_piR_000228	0	0	0	0
hsa_piR_000229	1	0	1	0
hsa_piR_000230	0	2	0	1
hsa_piR_000231	0	0	0	0
hsa_piR_000232	0	0	0	0
hsa_piR_000233	0	0	0	0
hsa_piR_000234	0	0	0	0
hsa_piR_000235	0	0	0	0
hsa_piR_000236	0	0	0	0
hsa_piR_000237	0	0	1	0
hsa_piR_000238	0	0	0	0
hsa_piR_000239	0	0	0	0
hsa_piR_000240	0	0	0	0
hsa_piR_000241	0	0	0	0
hsa_piR_000242	0	0	0	0
hsa_piR_000243	0	0	0	0
hsa_piR_000244	0	0	0	0
hsa_piR_000245	0	0	0	0
hsa_piR_000246	0	0	0	0
hsa_piR_000247	0	0	0	0
hsa_piR_000248	0	0	0	0
hsa_piR_000249	0	0	0	0
hsa_piR_000250	0	0	0	0
hsa_piR_000251	0	0	0	0
hsa_piR_000252	0	0	0	0
hsa_piR_000253	0	0	0	5
hsa_piR_000254	0	0	0	0
hsa_piR_000255	0	0	0	0
hsa_piR_000256	0	0	0	0
hsa_piR_000257	0	0	5	3
hsa_piR_000258	0	0	0	0
hsa_piR_000259	0	0	0	0
hsa_piR_000260	0	0	0	0
hsa_piR_000261	0	0	0	0
hsa_piR_000262	0	0	0	0
hsa_piR_000263	0	0	0	0
hsa_piR_000264	0	0	0	0
hsa_piR_000265	0	0	0	0
hsa_piR_000266	13	0	0	0
hsa_piR_000267	0	0	0	0
hsa_piR_000268	0	0	0	0
hsa_piR_000269	0	0	0	0
hsa_piR_000270	0	0	0	0
hsa_piR_000271	0	0	0	0
hsa_piR_000272	0	0	0	3
hsa_piR_000273	0	0	0	0
hsa_piR_000274	0	0	0	0
hsa_piR_000275	0	0	0	0
hsa_piR_000276	0	0	0	0
hsa_piR_000277	0	0	0	0
hsa_piR_000278	0	0	4	0
hsa_piR_000279	0	0	0	0
hsa_piR_000280	0	0	0	0
hsa_piR_000281	0	0	0	0
hsa_piR_000282	0	0	0	0
hsa_piR_000283	0	0	8	0
hsa_piR_000284	0	0	0	0
hsa_piR_000285	0	0	0	0
hsa_piR_000286	0	0	0	0
hsa_piR_000287	0	0	0	0
hsa_piR_000288	0	0	0	0
hsa_piR_000289	0	0	0	0
hsa_piR_000290	0	0	0	0
hsa_piR_000291	0	0	0	0
hsa_piR_000292	0	0	0	0
hsa_piR_000293	0	0	0	0
hsa_piR_000294	0	0	0	0
hsa_piR_000295	0	0	0	0
hsa_piR_000296	0	0	0	0
hsa_piR_000297	0	0	0	0
hsa_piR_000298	0	0	0	0
hsa_piR_000299	0	1	0	0
hsa_piR_000300	0	0	0	0
hsa_piR_000301	0	0	0	0
hsa_piR_000302	0	0	0	0
hsa_piR_000303	0	0	0	0
hsa_piR_000304	0	0	0	0
hsa_piR_000305	0	0	0	0
hsa_piR_000306	0	0	0	0
hsa_piR_000307	0	0	0	0
hsa_piR_000308	0	0	0	0
hsa_piR_000309	0	0	1	0
hsa_piR_000310	0	0	0	0
hsa_piR_000311	0	0	0	0
hsa_piR_000312	0	0	0	0
hsa_piR_000313	0	0	0	0
hsa_piR_000314	0	0	0	0
hsa_piR_000315	0	0	0	0
hsa_piR_000316	0	0	0	0
hsa_piR_000317	0	0	0	0
hsa_piR_000318	1	0	0	1
hsa_piR_000319	0	0	0	5
hsa_piR_000320	0	0	0	0
hsa_piR_000321	0	0	0	0
hsa_piR_000322	0	0	0	0
hsa_piR_000323	0	0	0	0
hsa_piR_000324	0	0	0	0
hsa_piR_000325	0	0	0	0
hsa_piR_000326	0	0	0	0
hsa_piR_000327	0	0	0	0
hsa_piR_000328	0	0	0	0
hsa_piR_000329	0	0	0	0
hsa_piR_000330	1	0	0	0
hsa_piR_000331	0	5	0	0
hsa_piR_000332	0	0	0	0
hsa_piR_000333	0	0	0	0
hsa_piR_000334	0	0	0	0
hsa_piR_000335	0	0	0	0
hsa_piR_000336	0	0	0	0
hsa_piR_000337	0	0	0	0
hsa_piR_000338	1	0	0	0
hsa_piR_000339	0	0	0	0
hsa_piR_000340	0	0	0	0
hsa_piR_000341	0	0	7	0
hsa_piR_000342	0	0	0	0
hsa_piR_000343	0	0	0	0
hsa_piR_000344	0	0	0	0
hsa_piR_000345	0	0	0	0
hsa_piR_000346	0	0	0	0
hsa_piR_000347	0	0	0	0
hsa_piR_000348	0	0	0	0
hsa_piR_000349	0	0	0	0
hsa_piR_000350	0	0	0	0
hsa_piR_000351	0	0	0	0
hsa_piR_000352	0	0	0	0
hsa_piR_000353	0	0	0	0
hsa_piR_000354	0	0	0	0
hsa_piR_000355	0	0	0	0
hsa_piR_000356	0	0	0	0
hsa_piR_000357	0	0	0	0
hsa_piR_000358	0	0	0	0
hsa_piR_000359	0	1	0	0
hsa_piR_000360	0	0	0	0
hsa_piR_000361	0	4	5	0
hsa_piR_000362	0	0	0	0
hsa_piR_000363	0	0	0	0
hsa_piR_000364	0	0	0	0
hsa_piR_000365	0	0	0	0
hsa_piR_000366	0	0	0	0
hsa_piR_000367	0	0	0	0
hsa_piR_000368	5	0	0	0
hsa_piR_000369	1	0	25	0
hsa_piR_000370	0	1	0	0
hsa_piR_000371	0	0	0	0
hsa_piR_000372	0	0	0	0
hsa_piR_000373	0	0	0	0
hsa_piR_000374	0	0	0	0
hsa_piR_000375	0	0	0	0
hsa_piR_000376	0	0	0	0
hsa_piR_000377	0	0	0	0
hsa_piR_000378	12	0	0	0
hsa_piR_000379	0	0	0	0
hsa_piR_000380	0	2	6	0
hsa_piR_000381	0	0	0	0
hsa_piR_000382	0	0	0	0
hsa_piR_000383	0	0	0	0
hsa_piR_000384	0	0	0	0
hsa_piR_000385	0	0	0	0
hsa_piR_000386	0	0	0	0
hsa_piR_000387	0	0	0	0
hsa_piR_000388	0	0	0	0
hsa_piR_000389	0	0	0	0
hsa_piR_000390	1	0	2	0
hsa_piR_000391	0	0	0	0
hsa_piR_000392	0	0	0	0
hsa_piR_000393	0	0	0	0
hsa_piR_000394	0	0	0	0
hsa_piR_000395	0	0	0	0
hsa_piR_000396	0	0	0	0
hsa_piR_000397	1	0	0	0
hsa_piR_000398	0	0	0	0
hsa_piR_000399	0	0	0	6
hsa_piR_000400	0	0	0	0
hsa_piR_000401	0	0	0	0
hsa_piR_000402	0	0	11	0
hsa_piR_000403	0	0	0	0
hsa_piR_000404	7	9	0	2
hsa_piR_000405	0	0	0	0
hsa_piR_000406	0	0	3	0
hsa_piR_000407	0	0	0	0
hsa_piR_000408	0	0	0	0
hsa_piR_000409	0	0	0	0
hsa_piR_000410	0	0	0	0
hsa_piR_000411	0	0	0	0
hsa_piR_000412	0	0	0	0
hsa_piR_000413	0	0	0	0
hsa_piR_000414	0	0	0	0
hsa_piR_000415	0	0	0	0
hsa_piR_000416	0	0	0	0
hsa_piR_000417	0	0	0	0
hsa_piR_000418	0	0	0	0
hsa_piR_000419	0	0	0	0
hsa_piR_000420	0	0	0	0
hsa_piR_000421	0	0	0	0
hsa_piR_000422	0	0	0	0
hsa_piR_000423	0	0	0	0
hsa_piR_000424	0	0	0	0
hsa_piR_000425	0	0	0	0
hsa_piR_000426	0	0	0	0
hsa_piR_000427	0	1	6	0
hsa_piR_000428	0	0	0	0
hsa_piR_000429	0	0	0	0
hsa_piR_000430	0	0	1	0
hsa_piR_000431	3	0	5	0
hsa_piR_000432	0	0	7	0
hsa_piR_000433	0	0	0	0
hsa_piR_000434	0	0	0	0
hsa_piR_000435	0	0	0	0
hsa_piR_000436	0	0	0	0
hsa_piR_000437	0	0	0	0
hsa_piR_000438	0	0	0	0
hsa_piR_000439	0	0	0	0
hsa_piR_000440	0	0	0	0
hsa_piR_000441	0	2	0	0
hsa_piR_000442	0	0	0	0
hsa_piR_000443	0	0	0	0
hsa_piR_000444	0	0	0	0
hsa_piR_000445	8	0	0	0
hsa_piR_000446	0	0	8	0
hsa_piR_000447	0	0	0	0
hsa_piR_000448	0	0	0	0
hsa_piR_000449	0	0	0	0
hsa_piR_000450	15	5	0	4
hsa_piR_000451	14	0	0	0
hsa_piR_000452	0	0	0	0
hsa_piR_000453	0	0	0	0
hsa_piR_000454	0	0	0	0
hsa_piR_000455	0	0	0	0
hsa_piR_000456	0	0	0	0
hsa_piR_000457	0	0	0	0
hsa_piR_000458	0	0	7	0
hsa_piR_000459	0	0	0	0
hsa_piR_000460	0	0	0	0
hsa_piR_000461	0	0	0	0
hsa_piR_000462	0	0	6	4
hsa_piR_000463	0	0	0	0
hsa_piR_000464	0	0	0	0
hsa_piR_000465	0	0	0	0
hsa_piR_000466	0	0	0	0
hsa_piR_000467	0	0	0	0
hsa_piR_000468	0	0	0	0
hsa_piR_000469	0	0	0	0
hsa_piR_000470	0	0	0	0
hsa_piR_000471	0	0	0	0
hsa_piR_000472	0	0	0	0
hsa_piR_000473	0	0	0	0
hsa_piR_000474	0	0	0	0
hsa_piR_000475	0	0	0	0
hsa_piR_000476	0	0	0	1
hsa_piR_000477	0	0	1	0
hsa_piR_000478	0	0	0	0
hsa_piR_000479	0	0	0	0
hsa_piR_000480	0	0	0	0
hsa_piR_000481	0	0	0	0
hsa_piR_000482	0	0	0	0
hsa_piR_000483	0	0	0	0
hsa_piR_000484	0	0	0	0
hsa_piR_000485	1	1	1	5
hsa_piR_000486	10	1	6	6
hsa_piR_000487	0	0	0	0
hsa_piR_000488	0	0	0	0
hsa_piR_000489	0	0	0	0
hsa_piR_000490	0	0	0	0
hsa_piR_000491	9	0	0	0
hsa_piR_000492	0	0	0	0
hsa_piR_000493	0	0	0	0
hsa_piR_000494	0	0	0	0
hsa_piR_000495	0	0	0	0
hsa_piR_000496	0	0	0	0
hsa_piR_000497	0	0	0	0
hsa_piR_000498	4	1	1	0
hsa_piR_000499	4	0	8	0
hsa_piR_000500	0	0	0	0
hsa_piR_000501	0	0	5	0
hsa_piR_000502	0	0	0	0
hsa_piR_000503	0	0	0	0
hsa_piR_000504	0	0	0	0
hsa_piR_000505	0	0	0	0
hsa_piR_000506	0	0	0	0
hsa_piR_000507	0	0	0	0
hsa_piR_000508	0	0	0	0
hsa_piR_000509	363	242	318	162
hsa_piR_000510	0	0	0	0
hsa_piR_000511	0	0	0	0
hsa_piR_000512	0	0	0	0
hsa_piR_000513	0	0	0	0
hsa_piR_000514	0	0	0	0
hsa_piR_000515	0	0	0	0
hsa_piR_000516	0	0	2	0
hsa_piR_000517	0	0	0	0
hsa_piR_000518	0	0	0	0
hsa_piR_000519	0	0	0	0
hsa_piR_000520	0	0	0	0
hsa_piR_000521	0	0	1	0
hsa_piR_000522	0	0	0	0
hsa_piR_000523	0	0	0	0
hsa_piR_000524	0	0	0	0
hsa_piR_000525	25	5	11	16
hsa_piR_000526	0	0	0	0
hsa_piR_000527	0	0	0	0
hsa_piR_000528	0	0	0	0
hsa_piR_000529	0	0	0	0
hsa_piR_000530	0	0	0	0
hsa_piR_000531	0	0	4	0
hsa_piR_000532	0	0	0	0
hsa_piR_000533	0	0	0	0
hsa_piR_000534	1	0	0	0
hsa_piR_000535	1	0	0	0
hsa_piR_000536	0	0	0	0
hsa_piR_000537	0	0	0	0
hsa_piR_000538	0	0	0	0
hsa_piR_000539	0	5	0	0
hsa_piR_000540	1	4	0	0
hsa_piR_000541	0	2	0	0
hsa_piR_000542	0	0	0	0
hsa_piR_000543	1	1	0	0
hsa_piR_000544	0	0	0	0
hsa_piR_000545	0	0	0	0
hsa_piR_000546	0	0	0	0
hsa_piR_000547	0	0	0	0
hsa_piR_000548	0	0	0	0
hsa_piR_000549	0	0	0	0
hsa_piR_000550	0	0	0	0
hsa_piR_000551	0	0	0	0
hsa_piR_000552	0	0	7	0
hsa_piR_000553	0	0	0	0
hsa_piR_000554	0	0	0	0
hsa_piR_000555	0	0	0	0
hsa_piR_000556	0	0	0	0
hsa_piR_000557	0	0	0	0
hsa_piR_000558	0	0	2	0
hsa_piR_000559	0	0	0	0
hsa_piR_000560	0	4	0	0
hsa_piR_000561	0	0	0	0
hsa_piR_000562	0	0	0	0
hsa_piR_000563	0	0	0	0
hsa_piR_000564	0	0	0	0
hsa_piR_000565	0	0	3	0
hsa_piR_000566	0	0	0	0
hsa_piR_000567	0	0	0	0
hsa_piR_000568	0	0	7	0
hsa_piR_000569	0	0	7	0
hsa_piR_000570	0	3	0	0
hsa_piR_000571	0	0	0	0
hsa_piR_000572	0	0	0	0
hsa_piR_000573	0	0	0	0
hsa_piR_000574	0	0	0	0
hsa_piR_000575	0	0	0	0
hsa_piR_000576	0	0	0	0
hsa_piR_000577	0	0	0	0
hsa_piR_000578	0	0	0	0
hsa_piR_000579	0	0	0	0
hsa_piR_000580	0	0	0	0
hsa_piR_000581	0	0	0	0
hsa_piR_000582	0	0	0	0
hsa_piR_000583	0	0	0	0
hsa_piR_000584	0	0	0	0
hsa_piR_000585	0	0	0	0
hsa_piR_000586	17	5	0	0
hsa_piR_000587	0	0	0	0
hsa_piR_000588	0	0	0	0
hsa_piR_000589	0	0	0	0
hsa_piR_000590	0	0	0	0
hsa_piR_000591	0	0	0	0
hsa_piR_000592	0	0	0	0
hsa_piR_000593	85	48	65	37
hsa_piR_000594	0	0	0	0
hsa_piR_000595	0	0	0	0
hsa_piR_000596	0	0	8	0
hsa_piR_000597	0	0	0	0
hsa_piR_000598	0	0	0	0
hsa_piR_000599	0	0	0	0
hsa_piR_000600	0	0	0	0
hsa_piR_000601	0	0	0	0
hsa_piR_000602	0	5	16	8
hsa_piR_000603	0	0	0	0
hsa_piR_000604	0	2	0	1
hsa_piR_000605	0	0	0	0
hsa_piR_000606	0	0	6	1
hsa_piR_000607	0	0	0	0
hsa_piR_000608	0	0	0	0
hsa_piR_000609	0	0	0	0
hsa_piR_000610	0	0	6	1
hsa_piR_000611	0	0	1	3
hsa_piR_000612	0	0	0	0
hsa_piR_000613	0	0	0	0
hsa_piR_000614	0	0	0	0
hsa_piR_000615	2	0	3	1
hsa_piR_000616	0	0	0	0
hsa_piR_000617	0	0	0	0
hsa_piR_000618	0	0	0	0
hsa_piR_000619	0	0	0	2
hsa_piR_000620	0	0	0	0
hsa_piR_000621	0	0	0	0
hsa_piR_000622	0	0	0	0
hsa_piR_000623	0	0	0	5
hsa_piR_000624	0	0	0	0
hsa_piR_000625	0	0	0	0
hsa_piR_000626	0	0	0	0
hsa_piR_000627	0	0	0	0
hsa_piR_000628	0	0	0	0
hsa_piR_000629	0	0	0	0
hsa_piR_000630	0	0	0	0
hsa_piR_000631	0	0	0	0
hsa_piR_000632	0	0	0	0
hsa_piR_000633	0	0	0	0
hsa_piR_000634	0	0	0	0
hsa_piR_000635	0	0	0	0
hsa_piR_000636	12	0	0	0
hsa_piR_000637	0	0	0	0
hsa_piR_000638	0	0	0	0
hsa_piR_000639	0	0	0	0
hsa_piR_000640	0	0	0	0
hsa_piR_000641	0	0	0	0
hsa_piR_000642	0	0	0	0
hsa_piR_000643	0	0	0	0
hsa_piR_000644	0	0	0	0
hsa_piR_000645	0	0	0	0
hsa_piR_000646	0	0	0	0
hsa_piR_000647	0	0	0	0
hsa_piR_000648	0	0	0	0
hsa_piR_000649	0	0	3	0
hsa_piR_000650	0	0	1	0
hsa_piR_000651	0	0	0	0
hsa_piR_000652	0	0	0	0
hsa_piR_000653	0	0	6	0
hsa_piR_000654	0	0	0	0
hsa_piR_000655	3	6	3	0
hsa_piR_000656	0	0	0	0
hsa_piR_000657	0	0	0	0
hsa_piR_000658	0	0	0	0
hsa_piR_000659	0	0	0	0
hsa_piR_000660	0	0	0	0
hsa_piR_000661	0	0	0	0
hsa_piR_000662	0	0	0	0
hsa_piR_000663	0	0	0	0
hsa_piR_000664	0	0	0	0
hsa_piR_000665	0	0	0	0
hsa_piR_000666	0	0	0	0
hsa_piR_000667	0	0	0	0
hsa_piR_000668	0	0	0	0
hsa_piR_000669	0	0	0	0
hsa_piR_000670	0	0	0	0
hsa_piR_000671	0	0	0	0
hsa_piR_000672	0	0	0	2
hsa_piR_000673	0	0	0	0
hsa_piR_000674	0	0	0	0
hsa_piR_000675	0	0	0	0
hsa_piR_000676	0	0	0	0
hsa_piR_000677	0	0	15	0
hsa_piR_000678	0	0	2	0
hsa_piR_000679	0	0	0	0
hsa_piR_000680	0	0	0	0
hsa_piR_000681	0	0	0	0
hsa_piR_000682	0	0	0	0
hsa_piR_000683	0	0	0	0
hsa_piR_000684	0	0	0	0
hsa_piR_000685	0	0	0	0
hsa_piR_000686	0	0	0	0
hsa_piR_000687	0	0	0	0
hsa_piR_000688	0	0	1	0
hsa_piR_000689	0	0	0	0
hsa_piR_000690	0	0	0	0
hsa_piR_000691	43	33	20	28
hsa_piR_000692	0	0	0	0
hsa_piR_000693	0	0	0	0
hsa_piR_000694	0	0	0	1
hsa_piR_000695	12	0	0	1
hsa_piR_000696	0	0	0	0
hsa_piR_000697	0	0	0	0
hsa_piR_000698	0	0	0	0
hsa_piR_000699	0	1	0	0
hsa_piR_000700	0	0	0	0
hsa_piR_000701	0	0	0	0
hsa_piR_000702	43	15	42	8
hsa_piR_000703	0	0	0	0
hsa_piR_000704	0	0	0	0
hsa_piR_000705	0	0	0	0
hsa_piR_000706	0	0	0	0
hsa_piR_000707	0	0	0	0
hsa_piR_000708	1	0	0	0
hsa_piR_000709	0	2	0	0
hsa_piR_000710	0	0	0	0
hsa_piR_000711	0	0	0	0
hsa_piR_000712	0	0	0	0
hsa_piR_000713	0	0	0	0
hsa_piR_000714	0	0	0	0
hsa_piR_000715	0	0	0	0
hsa_piR_000716	0	0	0	0
hsa_piR_000717	0	0	0	1
hsa_piR_000718	0	0	0	0
hsa_piR_000719	0	0	0	0
hsa_piR_000720	0	0	0	0
hsa_piR_000721	0	0	0	0
hsa_piR_000722	0	0	0	0
hsa_piR_000723	0	0	0	0
hsa_piR_000724	0	0	0	0
hsa_piR_000725	0	0	0	0
hsa_piR_000726	0	0	0	0
hsa_piR_000727	0	0	0	0
hsa_piR_000728	0	0	0	0
hsa_piR_000729	0	0	0	0
hsa_piR_000730	0	0	0	0
hsa_piR_000731	0	0	0	0
hsa_piR_000732	0	0	0	0
hsa_piR_000733	0	0	0	0
hsa_piR_000734	0	0	0	0
hsa_piR_000735	0	0	0	0
hsa_piR_000736	0	0	0	0
hsa_piR_000737	0	0	0	0
hsa_piR_000738	0	2	0	0
hsa_piR_000739	0	0	0	0
hsa_piR_000740	0	0	0	0
hsa_piR_000741	0	0	0	0
hsa_piR_000742	0	0	0	0
hsa_piR_000743	0	0	0	0
hsa_piR_000744	0	0	0	0
hsa_piR_000745	5	0	10	7
hsa_piR_000746	3	6	3	0
hsa_piR_000747	0	0	0	0
hsa_piR_000748	0	0	0	0
hsa_piR_000749	0	0	0	0
hsa_piR_000750	0	0	0	0
hsa_piR_000751	0	0	0	0
hsa_piR_000752	0	0	0	0
hsa_piR_000753	58	5	8	4
hsa_piR_000754	0	0	0	0
hsa_piR_000755	28	9	11	10
hsa_piR_000756	0	0	0	0
hsa_piR_000757	0	0	0	0
hsa_piR_000758	0	0	0	0
hsa_piR_000759	0	0	0	4
hsa_piR_000760	0	0	0	0
hsa_piR_000761	0	0	0	0
hsa_piR_000762	0	0	0	0
hsa_piR_000763	0	0	0	0
hsa_piR_000764	0	0	0	0
hsa_piR_000765	55	0	5	6
hsa_piR_000766	0	0	0	0
hsa_piR_000767	0	0	0	0
hsa_piR_000768	0	0	0	0
hsa_piR_000769	0	0	1	0
hsa_piR_000770	0	0	0	0
hsa_piR_000771	0	0	0	0
hsa_piR_000772	0	0	0	0
hsa_piR_000773	0	0	0	0
hsa_piR_000774	0	0	0	0
hsa_piR_000775	0	0	13	1
hsa_piR_000776	0	0	0	0
hsa_piR_000777	0	0	0	0
hsa_piR_000778	0	0	0	4
hsa_piR_000779	0	0	0	0
hsa_piR_000780	12	0	0	0
hsa_piR_000781	0	0	8	0
hsa_piR_000782	0	0	0	0
hsa_piR_000783	0	0	1	0
hsa_piR_000784	0	0	0	0
hsa_piR_000785	0	0	0	0
hsa_piR_000786	0	0	0	0
hsa_piR_000787	0	0	0	0
hsa_piR_000788	0	0	0	0
hsa_piR_000789	0	0	0	0
hsa_piR_000790	0	0	0	0
hsa_piR_000791	0	0	0	0
hsa_piR_000792	0	0	0	0
hsa_piR_000793	0	0	0	0
hsa_piR_000794	0	3	0	5
hsa_piR_000795	0	0	0	0
hsa_piR_000796	0	0	0	0
hsa_piR_000797	0	0	0	0
hsa_piR_000798	0	0	0	0
hsa_piR_000799	0	0	0	0
hsa_piR_000800	0	1	0	0
hsa_piR_000801	0	0	0	0
hsa_piR_000802	0	0	0	0
hsa_piR_000803	0	0	0	0
hsa_piR_000804	0	0	0	0
hsa_piR_000805	15	8	0	0
hsa_piR_000806	0	0	0	0
hsa_piR_000807	0	0	0	0
hsa_piR_000808	0	0	0	0
hsa_piR_000809	1	10	4	0
hsa_piR_000810	0	0	0	0
hsa_piR_000811	0	0	0	0
hsa_piR_000812	0	0	0	0
hsa_piR_000813	0	0	0	0
hsa_piR_000814	0	0	17	19
hsa_piR_000815	0	0	0	0
hsa_piR_000816	0	1	7	0
hsa_piR_000817	0	0	0	0
hsa_piR_000818	0	0	0	0
hsa_piR_000819	0	0	7	0
hsa_piR_000820	0	1	7	0
hsa_piR_000821	0	0	0	0
hsa_piR_000822	0	0	0	0
hsa_piR_000823	46	0	28	0
hsa_piR_000824	0	0	1	0
hsa_piR_000825	0	0	0	0
hsa_piR_000826	0	0	0	0
hsa_piR_000827	0	0	0	0
hsa_piR_000828	0	0	0	0
hsa_piR_000829	0	0	0	0
hsa_piR_000830	0	0	8	0
hsa_piR_000831	0	0	0	0
hsa_piR_000832	0	0	0	0
hsa_piR_000833	0	0	0	0
hsa_piR_000834	0	0	3	0
hsa_piR_000835	0	0	0	0
hsa_piR_000836	0	0	0	0
hsa_piR_000837	0	0	0	0
hsa_piR_000838	0	0	0	0
hsa_piR_000839	0	0	0	0
hsa_piR_000840	0	0	0	0
hsa_piR_000841	0	0	1	0
hsa_piR_000842	0	0	0	0
hsa_piR_000843	0	0	0	0
hsa_piR_000844	23	2	8	9
hsa_piR_000845	0	0	0	0
hsa_piR_000846	0	0	0	0
hsa_piR_000847	0	0	0	0
hsa_piR_000848	0	10	23	5
hsa_piR_000849	0	0	0	0
hsa_piR_000850	29	0	0	0
hsa_piR_000851	0	0	0	0
hsa_piR_000852	0	0	0	0
hsa_piR_000853	0	0	0	0
hsa_piR_000854	0	0	78	4
hsa_piR_000855	0	0	0	0
hsa_piR_000856	0	0	0	0
hsa_piR_000857	0	0	0	0
hsa_piR_000858	0	0	0	0
hsa_piR_000859	0	0	0	0
hsa_piR_000860	0	0	0	0
hsa_piR_000861	0	0	0	0
hsa_piR_000862	0	2	7	0
hsa_piR_000863	0	0	0	0
hsa_piR_000864	0	0	0	0
hsa_piR_000865	0	0	0	0
hsa_piR_000866	0	0	0	0
hsa_piR_000867	0	0	0	0
hsa_piR_000868	0	0	0	0
hsa_piR_000869	0	2	1	0
hsa_piR_000870	0	0	5	0
hsa_piR_000871	0	0	0	0
hsa_piR_000872	0	0	0	0
hsa_piR_000873	0	0	0	0
hsa_piR_000874	0	0	0	0
hsa_piR_000875	0	0	0	0
hsa_piR_000876	0	0	0	0
hsa_piR_000877	0	0	0	0
hsa_piR_000878	0	0	0	0
hsa_piR_000879	0	0	0	0
hsa_piR_000880	0	0	1	0
hsa_piR_000881	0	0	0	0
hsa_piR_000882	0	0	0	0
hsa_piR_000883	0	0	0	0
hsa_piR_000884	0	0	0	0
hsa_piR_000885	0	0	0	0
hsa_piR_000886	1	0	0	0
hsa_piR_000887	0	0	0	0
hsa_piR_000888	0	0	0	0
hsa_piR_000889	0	0	0	0
hsa_piR_000890	0	0	0	0
hsa_piR_000891	0	0	0	0
hsa_piR_000892	15	19	23	9
hsa_piR_000893	0	0	0	0
hsa_piR_000894	0	0	0	0
hsa_piR_000895	1	0	0	4
hsa_piR_000896	0	0	0	0
hsa_piR_000897	0	0	0	0
hsa_piR_000898	0	0	0	0
hsa_piR_000899	0	0	0	0
hsa_piR_000900	0	0	0	0
hsa_piR_000901	10	0	0	0
hsa_piR_000902	0	0	0	0
hsa_piR_000903	0	0	0	0
hsa_piR_000904	0	0	0	0
hsa_piR_000905	0	0	0	0
hsa_piR_000906	0	0	0	0
hsa_piR_000907	0	0	0	0
hsa_piR_000908	0	0	0	0
hsa_piR_000909	0	0	0	0
hsa_piR_000910	0	0	0	0
hsa_piR_000911	0	0	0	0
hsa_piR_000912	0	1	0	0
hsa_piR_000913	0	0	0	0
hsa_piR_000914	0	0	0	0
hsa_piR_000915	0	0	0	0
hsa_piR_000916	0	0	0	0
hsa_piR_000917	0	0	0	0
hsa_piR_000918	0	0	0	0
hsa_piR_000919	0	0	0	0
hsa_piR_000920	0	0	0	0
hsa_piR_000921	0	0	0	0
hsa_piR_000922	0	0	0	0
hsa_piR_000923	0	0	0	0
hsa_piR_000924	0	0	0	0
hsa_piR_000925	0	0	0	0
hsa_piR_000926	0	0	1	4
hsa_piR_000927	0	0	0	0
hsa_piR_000928	9	0	0	0
hsa_piR_000929	0	0	0	0
hsa_piR_000930	0	0	0	0
hsa_piR_000931	8	0	0	0
hsa_piR_000932	0	0	0	0
hsa_piR_000933	0	0	0	0
hsa_piR_000934	0	0	0	0
hsa_piR_000935	0	0	0	6
hsa_piR_000936	0	0	0	0
hsa_piR_000937	0	0	0	0
hsa_piR_000938	0	1	0	6
hsa_piR_000939	0	0	0	0
hsa_piR_000940	0	0	0	0
hsa_piR_000941	0	0	4	0
hsa_piR_000942	12	2	6	0
hsa_piR_000943	0	0	0	0
hsa_piR_000944	9	0	0	0
hsa_piR_000945	0	0	0	0
hsa_piR_000946	0	0	4	0
hsa_piR_000947	0	0	0	0
hsa_piR_000948	0	0	1	0
hsa_piR_000949	0	0	0	0
hsa_piR_000950	0	0	0	0
hsa_piR_000951	0	0	0	0
hsa_piR_000952	0	0	0	0
hsa_piR_000953	0	0	0	0
hsa_piR_000954	0	0	0	0
hsa_piR_000955	23	0	8	4
hsa_piR_000956	0	0	7	0
hsa_piR_000957	0	0	0	0
hsa_piR_000958	0	0	0	0
hsa_piR_000959	0	0	0	0
hsa_piR_000960	0	0	0	0
hsa_piR_000961	0	0	0	0
hsa_piR_000962	0	0	0	0
hsa_piR_000963	0	0	0	0
hsa_piR_000964	0	0	0	0
hsa_piR_000965	0	0	0	0
hsa_piR_000966	0	0	0	0
hsa_piR_000967	0	0	0	0
hsa_piR_000968	0	0	0	0
hsa_piR_000969	0	0	0	0
hsa_piR_000970	12	0	0	0
hsa_piR_000971	0	0	0	0
hsa_piR_000972	0	0	0	0
hsa_piR_000973	0	0	0	0
hsa_piR_000974	0	0	0	0
hsa_piR_000975	0	0	0	0
hsa_piR_000976	0	0	0	0
hsa_piR_000977	0	0	0	0
hsa_piR_000978	9	15	8	3
hsa_piR_000979	0	0	0	0
hsa_piR_000980	0	0	0	0
hsa_piR_000981	0	0	0	0
hsa_piR_000982	1	0	0	0
hsa_piR_000983	0	0	0	0
hsa_piR_000984	0	0	0	0
hsa_piR_000985	0	0	0	0
hsa_piR_000986	0	0	0	0
hsa_piR_000987	0	0	0	0
hsa_piR_000988	0	0	0	0
hsa_piR_000989	0	0	0	0
hsa_piR_000990	0	0	0	0
hsa_piR_000991	0	0	0	0
hsa_piR_000992	0	0	0	0
hsa_piR_000993	0	0	0	0
hsa_piR_000994	0	0	0	0
hsa_piR_000995	0	0	0	0
hsa_piR_000996	0	0	0	0
hsa_piR_000997	0	0	0	0
hsa_piR_000998	0	0	0	0
hsa_piR_000999	0	0	0	0
hsa_piR_001000	0	0	0	0
hsa_piR_001001	0	0	0	0
hsa_piR_001002	10	0	0	0
hsa_piR_001003	0	0	0	0
hsa_piR_001004	0	0	0	0
hsa_piR_001005	0	0	0	0
hsa_piR_001006	0	0	2	0
hsa_piR_001007	0	0	0	0
hsa_piR_001008	0	0	0	0
hsa_piR_001009	3	0	5	0
hsa_piR_001010	0	0	0	0
hsa_piR_001011	0	0	0	0
hsa_piR_001012	0	0	0	0
hsa_piR_001013	0	0	0	0
hsa_piR_001014	0	0	0	0
hsa_piR_001015	5	0	0	0
hsa_piR_001016	0	0	0	0
hsa_piR_001017	0	0	0	0
hsa_piR_001018	157	60	190	68
hsa_piR_001019	0	0	0	0
hsa_piR_001020	0	0	0	0
hsa_piR_001021	0	0	0	0
hsa_piR_001022	0	0	0	0
hsa_piR_001023	0	0	0	0
hsa_piR_001024	0	0	0	0
hsa_piR_001025	0	0	0	0
hsa_piR_001026	0	0	0	0
hsa_piR_001027	25	8	17	11
hsa_piR_001028	0	0	0	0
hsa_piR_001029	9	0	0	0
hsa_piR_001030	12	0	0	0
hsa_piR_001031	0	0	0	0
hsa_piR_001032	0	0	0	0
hsa_piR_001033	0	0	0	0
hsa_piR_001034	0	0	0	0
hsa_piR_001035	0	0	0	0
hsa_piR_001036	0	0	0	0
hsa_piR_001037	0	0	0	0
hsa_piR_001038	0	1	0	0
hsa_piR_001039	0	0	0	0
hsa_piR_001040	0	0	0	0
hsa_piR_001041	1	0	0	0
hsa_piR_001042	0	10	0	9
hsa_piR_001043	0	0	0	0
hsa_piR_001044	0	0	0	0
hsa_piR_001045	0	0	0	0
hsa_piR_001046	0	0	0	0
hsa_piR_001047	0	0	1	0
hsa_piR_001048	0	0	0	0
hsa_piR_001049	4	0	0	0
hsa_piR_001050	0	0	0	0
hsa_piR_001051	0	0	0	0
hsa_piR_001052	0	0	0	0
hsa_piR_001053	0	0	0	0
hsa_piR_001054	0	0	0	0
hsa_piR_001055	0	0	0	0
hsa_piR_001056	0	0	0	0
hsa_piR_001057	0	0	0	8
hsa_piR_001058	0	0	0	0
hsa_piR_001059	0	0	0	0
hsa_piR_001060	0	0	0	0
hsa_piR_001061	0	0	6	0
hsa_piR_001062	0	0	0	0
hsa_piR_001063	0	0	0	0
hsa_piR_001064	0	0	0	0
hsa_piR_001065	0	0	0	0
hsa_piR_001066	0	0	0	0
hsa_piR_001067	0	0	0	0
hsa_piR_001068	29	0	0	0
hsa_piR_001069	1	0	0	0
hsa_piR_001070	0	0	0	0
hsa_piR_001071	0	0	0	0
hsa_piR_001072	0	0	0	2
hsa_piR_001073	0	0	0	0
hsa_piR_001074	0	0	0	0
hsa_piR_001075	0	0	0	0
hsa_piR_001076	0	0	0	0
hsa_piR_001077	0	0	0	0
hsa_piR_001078	0	0	0	0
hsa_piR_001079	0	0	0	0
hsa_piR_001080	0	0	0	0
hsa_piR_001081	0	0	0	0
hsa_piR_001082	0	0	0	0
hsa_piR_001083	0	0	0	0
hsa_piR_001084	18	3	1	1
hsa_piR_001085	0	0	0	0
hsa_piR_001086	0	0	0	0
hsa_piR_001087	0	0	0	0
hsa_piR_001088	0	0	0	0
hsa_piR_001089	0	0	0	0
hsa_piR_001090	3	0	0	0
hsa_piR_001091	0	0	0	0
hsa_piR_001092	0	0	0	0
hsa_piR_001093	0	0	0	0
hsa_piR_001094	0	0	0	0
hsa_piR_001095	0	0	0	0
hsa_piR_001096	0	0	0	0
hsa_piR_001097	7	0	0	0
hsa_piR_001098	0	0	0	0
hsa_piR_001099	0	0	0	0
hsa_piR_001100	0	0	0	0
hsa_piR_001101	1	45	8	5
hsa_piR_001102	37	25	52	20
hsa_piR_001103	0	0	0	0
hsa_piR_001104	0	0	0	0
hsa_piR_001105	4	0	0	0
hsa_piR_001106	0	0	0	0
hsa_piR_001107	0	0	6	1
hsa_piR_001108	0	0	0	0
hsa_piR_001109	0	0	0	0
hsa_piR_001110	0	0	3	0
hsa_piR_001111	0	0	0	0
hsa_piR_001112	0	0	0	0
hsa_piR_001113	13	1	0	3
hsa_piR_001114	8	0	0	0
hsa_piR_001115	0	0	0	4
hsa_piR_001116	0	0	0	0
hsa_piR_001117	0	0	0	0
hsa_piR_001118	0	0	0	0
hsa_piR_001119	0	0	0	0
hsa_piR_001120	0	0	0	0
hsa_piR_001121	0	0	0	0
hsa_piR_001122	0	0	0	0
hsa_piR_001123	0	0	0	0
hsa_piR_001124	25	4	7	3
hsa_piR_001125	0	0	0	0
hsa_piR_001126	0	0	0	0
hsa_piR_001127	0	0	0	0
hsa_piR_001128	0	0	0	0
hsa_piR_001129	0	0	0	0
hsa_piR_001130	0	0	0	0
hsa_piR_001131	0	0	0	0
hsa_piR_001132	0	0	0	0
hsa_piR_001133	0	0	0	0
hsa_piR_001134	0	0	0	0
hsa_piR_001135	0	0	0	0
hsa_piR_001136	0	0	0	0
hsa_piR_001137	0	0	0	0
hsa_piR_001138	0	0	0	0
hsa_piR_001139	0	0	0	0
hsa_piR_001140	0	0	0	0
hsa_piR_001141	0	0	0	0
hsa_piR_001142	0	0	0	0
hsa_piR_001143	0	0	0	0
hsa_piR_001144	0	0	0	0
hsa_piR_001145	0	0	0	0
hsa_piR_001146	0	0	0	0
hsa_piR_001147	0	0	0	0
hsa_piR_001148	0	0	0	0
hsa_piR_001149	0	0	0	0
hsa_piR_001150	0	0	0	0
hsa_piR_001151	0	0	0	0
hsa_piR_001152	12	0	2	0
hsa_piR_001153	7	0	0	0
hsa_piR_001154	0	0	0	0
hsa_piR_001155	0	0	0	0
hsa_piR_001156	0	0	0	0
hsa_piR_001157	0	0	0	0
hsa_piR_001158	0	0	0	0
hsa_piR_001159	0	2	0	5
hsa_piR_001160	0	0	0	0
hsa_piR_001161	0	0	0	0
hsa_piR_001162	0	0	0	0
hsa_piR_001163	0	0	0	0
hsa_piR_001164	0	0	0	0
hsa_piR_001165	0	0	0	0
hsa_piR_001166	0	0	0	0
hsa_piR_001167	0	0	0	0
hsa_piR_001168	0	0	46	7
hsa_piR_001169	0	0	26	4
hsa_piR_001170	393	56	737	101
hsa_piR_001171	0	0	0	0
hsa_piR_001172	0	0	0	0
hsa_piR_001173	0	0	0	0
hsa_piR_001174	11	0	0	0
hsa_piR_001175	0	0	0	0
hsa_piR_001176	0	1	6	0
hsa_piR_001177	0	0	0	0
hsa_piR_001178	0	0	0	0
hsa_piR_001179	0	0	0	0
hsa_piR_001180	0	0	0	0
hsa_piR_001181	0	0	0	0
hsa_piR_001182	0	0	3	0
hsa_piR_001183	0	0	0	0
hsa_piR_001184	14	0	5	0
hsa_piR_001185	0	0	0	0
hsa_piR_001186	0	0	0	0
hsa_piR_001187	0	0	0	0
hsa_piR_001188	0	0	0	0
hsa_piR_001189	0	0	0	0
hsa_piR_001190	0	0	0	0
hsa_piR_001191	0	0	0	0
hsa_piR_001192	0	0	0	0
hsa_piR_001193	0	0	4	6
hsa_piR_001194	0	0	0	0
hsa_piR_001195	1	0	0	0
hsa_piR_001196	0	0	0	0
hsa_piR_001197	0	0	0	0
hsa_piR_001198	0	1	6	0
hsa_piR_001199	0	0	0	0
hsa_piR_001200	0	0	0	0
hsa_piR_001201	0	0	0	0
hsa_piR_001202	0	0	0	0
hsa_piR_001203	0	0	0	0
hsa_piR_001204	0	0	0	0
hsa_piR_001205	0	0	0	0
hsa_piR_001206	0	0	3	0
hsa_piR_001207	0	0	0	0
hsa_piR_001208	7	14	26	12
hsa_piR_001209	0	0	1	0
hsa_piR_001210	0	0	0	0
hsa_piR_001211	0	0	0	0
hsa_piR_001212	0	0	0	0
hsa_piR_001213	0	0	0	1
hsa_piR_001214	0	0	0	0
hsa_piR_001215	0	0	0	0
hsa_piR_001216	1	0	6	0
hsa_piR_001217	0	0	0	0
hsa_piR_001218	0	0	0	0
hsa_piR_001219	0	0	0	0
hsa_piR_001220	0	0	0	0
hsa_piR_001221	0	0	0	0
hsa_piR_001222	0	0	0	0
hsa_piR_001223	0	0	0	0
hsa_piR_001224	0	0	0	0
hsa_piR_001225	0	0	0	0
hsa_piR_001226	0	0	0	0
hsa_piR_001227	0	0	0	0
hsa_piR_001228	0	0	0	0
hsa_piR_001229	0	0	0	0
hsa_piR_001230	0	0	0	0
hsa_piR_001231	0	1	0	0
hsa_piR_001232	0	0	0	0
hsa_piR_001233	0	0	0	0
hsa_piR_001234	0	0	0	0
hsa_piR_001235	0	0	0	0
hsa_piR_001236	1	0	0	0
hsa_piR_001237	0	0	0	0
hsa_piR_001238	0	0	0	2
hsa_piR_001239	0	0	0	0
hsa_piR_001240	0	0	0	0
hsa_piR_001241	0	0	4	0
hsa_piR_001242	7	0	0	0
hsa_piR_001243	0	0	0	0
hsa_piR_001244	0	0	0	0
hsa_piR_001245	0	0	0	0
hsa_piR_001246	0	0	0	0
hsa_piR_001247	0	0	0	0
hsa_piR_001248	0	0	0	0
hsa_piR_001249	0	0	0	0
hsa_piR_001250	0	0	0	0
hsa_piR_001251	0	0	0	0
hsa_piR_001252	1	1	2	0
hsa_piR_001253	0	0	0	0
hsa_piR_001254	0	0	0	0
hsa_piR_001255	0	0	0	0
hsa_piR_001256	0	0	0	0
hsa_piR_001257	0	0	0	4
hsa_piR_001258	7	0	0	0
hsa_piR_001259	0	0	0	0
hsa_piR_001260	0	0	0	0
hsa_piR_001261	0	0	0	0
hsa_piR_001262	12	0	0	0
hsa_piR_001263	0	0	0	0
hsa_piR_001264	0	0	0	0
hsa_piR_001265	0	0	0	0
hsa_piR_001266	0	0	0	0
hsa_piR_001267	12	16	38	16
hsa_piR_001268	1	0	0	0
hsa_piR_001269	0	0	0	0
hsa_piR_001270	0	0	0	0
hsa_piR_001271	0	0	0	0
hsa_piR_001272	0	0	0	0
hsa_piR_001273	0	0	0	0
hsa_piR_001274	0	0	0	0
hsa_piR_001275	0	0	0	0
hsa_piR_001276	1	0	0	0
hsa_piR_001277	1	0	0	0
hsa_piR_001278	0	0	0	0
hsa_piR_001279	0	0	0	0
hsa_piR_001280	0	0	0	0
hsa_piR_001281	0	0	7	0
hsa_piR_001282	7	0	0	0
hsa_piR_001283	0	0	0	0
hsa_piR_001284	5	0	0	0
hsa_piR_001285	0	0	0	0
hsa_piR_001286	0	4	0	0
hsa_piR_001287	0	0	0	0
hsa_piR_001288	0	0	0	0
hsa_piR_001289	0	0	0	0
hsa_piR_001290	0	1	0	0
hsa_piR_001291	0	0	0	0
hsa_piR_001292	0	0	0	0
hsa_piR_001293	0	0	0	0
hsa_piR_001294	0	0	0	0
hsa_piR_001295	0	0	0	0
hsa_piR_001296	0	0	0	0
hsa_piR_001297	0	0	0	0
hsa_piR_001298	0	0	0	0
hsa_piR_001299	0	0	0	0
hsa_piR_001300	0	0	0	0
hsa_piR_001301	0	0	0	0
hsa_piR_001302	0	0	0	0
hsa_piR_001303	0	0	4	0
hsa_piR_001304	0	0	0	0
hsa_piR_001305	6	0	0	0
hsa_piR_001306	0	0	0	0
hsa_piR_001307	0	0	0	0
hsa_piR_001308	0	0	10	0
hsa_piR_001309	0	0	0	0
hsa_piR_001310	0	0	0	0
hsa_piR_001311	0	0	0	0
hsa_piR_001312	0	0	0	0
hsa_piR_001313	0	0	0	0
hsa_piR_001314	0	0	0	0
hsa_piR_001315	0	0	9	0
hsa_piR_001316	0	0	0	0
hsa_piR_001317	0	0	0	0
hsa_piR_001318	7	4	10	20
hsa_piR_001319	0	0	0	0
hsa_piR_001320	0	0	0	0
hsa_piR_001321	0	0	0	0
hsa_piR_001322	0	0	0	0
hsa_piR_001323	0	0	0	0
hsa_piR_001324	0	0	0	0
hsa_piR_001325	0	0	0	0
hsa_piR_001326	0	0	0	3
hsa_piR_001327	0	0	0	0
hsa_piR_001328	0	0	0	0
hsa_piR_001329	0	0	0	0
hsa_piR_001330	0	0	0	0
hsa_piR_001331	0	0	0	0
hsa_piR_001332	0	0	0	0
hsa_piR_001333	0	0	0	0
hsa_piR_001334	0	0	0	0
hsa_piR_001335	0	0	0	0
hsa_piR_001336	0	0	0	0
hsa_piR_001337	0	0	1	0
hsa_piR_001338	0	0	0	0
hsa_piR_001339	0	0	7	0
hsa_piR_001340	0	0	0	0
hsa_piR_001341	0	0	0	0
hsa_piR_001342	0	0	0	0
hsa_piR_001343	0	0	0	0
hsa_piR_001344	0	0	0	0
hsa_piR_001345	0	0	0	0
hsa_piR_001346	0	0	0	0
hsa_piR_001347	0	0	0	0
hsa_piR_001348	0	0	0	0
hsa_piR_001349	0	0	0	0
hsa_piR_001350	0	3	0	0
hsa_piR_001351	0	0	0	0
hsa_piR_001352	0	1	0	0
hsa_piR_001353	0	0	0	0
hsa_piR_001354	0	0	0	0
hsa_piR_001355	0	0	0	0
hsa_piR_001356	37	2	11	2
hsa_piR_001357	0	0	0	0
hsa_piR_001358	0	0	0	0
hsa_piR_001359	0	0	0	0
hsa_piR_001360	0	0	0	0
hsa_piR_001361	0	0	9	0
hsa_piR_001362	4	0	7	0
hsa_piR_001363	0	0	0	0
hsa_piR_001364	0	5	0	0
hsa_piR_001365	0	0	0	0
hsa_piR_001366	0	0	0	0
hsa_piR_001367	0	0	0	0
hsa_piR_001368	0	1	7	0
hsa_piR_001369	0	0	0	0
hsa_piR_001370	0	0	0	0
hsa_piR_001371	0	0	0	0
hsa_piR_001372	2	0	0	4
hsa_piR_001373	0	0	0	0
hsa_piR_001374	0	0	0	0
hsa_piR_001375	0	0	0	0
hsa_piR_001376	0	0	0	0
hsa_piR_001377	0	0	0	0
hsa_piR_001378	0	0	0	0
hsa_piR_001379	0	0	0	0
hsa_piR_001380	1	3	0	2
hsa_piR_001381	0	0	0	0
hsa_piR_001382	0	0	0	0
hsa_piR_001383	0	0	0	0
hsa_piR_001384	0	4	0	0
hsa_piR_001385	0	0	0	0
hsa_piR_001386	0	0	0	0
hsa_piR_001387	0	0	0	0
hsa_piR_001388	0	0	0	0
hsa_piR_001389	0	0	0	0
hsa_piR_001390	0	0	0	0
hsa_piR_001391	0	0	0	0
hsa_piR_001392	0	0	0	0
hsa_piR_001393	0	0	0	0
hsa_piR_001394	0	0	0	0
hsa_piR_001395	0	0	0	0
hsa_piR_001396	0	0	0	0
hsa_piR_001397	0	0	7	0
hsa_piR_001398	0	0	0	0
hsa_piR_001399	0	0	0	0
hsa_piR_001400	0	0	0	0
hsa_piR_001401	0	0	0	0
hsa_piR_001402	0	0	0	0
hsa_piR_001403	0	0	0	0
hsa_piR_001404	0	0	0	0
hsa_piR_001405	0	0	0	0
hsa_piR_001406	0	0	0	0
hsa_piR_001407	0	0	0	0
hsa_piR_001408	0	0	0	0
hsa_piR_001409	0	0	0	0
hsa_piR_001410	0	0	0	0
hsa_piR_001411	0	0	0	0
hsa_piR_001412	0	0	0	0
hsa_piR_001413	0	0	0	0
hsa_piR_001414	0	0	0	0
hsa_piR_001415	0	0	0	0
hsa_piR_001416	0	0	0	0
hsa_piR_001417	0	0	0	0
hsa_piR_001418	0	1	0	0
hsa_piR_001419	0	0	0	0
hsa_piR_001420	0	0	0	0
hsa_piR_001421	0	0	0	0
hsa_piR_001422	0	0	0	0
hsa_piR_001423	0	0	0	0
hsa_piR_001424	0	0	0	0
hsa_piR_001425	0	0	0	0
hsa_piR_001426	0	0	0	0
hsa_piR_001427	0	0	0	0
hsa_piR_001428	0	0	0	0
hsa_piR_001429	0	0	0	0
hsa_piR_001430	0	0	0	0
hsa_piR_001431	0	0	0	0
hsa_piR_001432	0	0	0	0
hsa_piR_001433	0	0	0	0
hsa_piR_001434	13	0	0	1
hsa_piR_001435	0	0	0	0
hsa_piR_001436	0	0	6	0
hsa_piR_001437	0	0	0	0
hsa_piR_001438	0	0	0	0
hsa_piR_001439	0	0	0	0
hsa_piR_001440	0	0	0	0
hsa_piR_001441	20	2	13	11
hsa_piR_001442	0	0	0	0
hsa_piR_001443	0	0	0	0
hsa_piR_001444	0	0	0	0
hsa_piR_001445	0	0	0	0
hsa_piR_001446	0	0	0	0
hsa_piR_001447	0	0	0	0
hsa_piR_001448	0	0	0	0
hsa_piR_001449	0	0	0	0
hsa_piR_001450	0	0	0	0
hsa_piR_001451	0	0	0	0
hsa_piR_001452	6	0	0	0
hsa_piR_001453	0	0	0	0
hsa_piR_001454	0	0	0	0
hsa_piR_001455	0	0	0	0
hsa_piR_001456	0	0	0	0
hsa_piR_001457	0	0	0	0
hsa_piR_001458	0	0	0	0
hsa_piR_001459	0	0	0	0
hsa_piR_001460	0	0	0	0
hsa_piR_001461	0	0	0	0
hsa_piR_001462	0	0	0	0
hsa_piR_001463	0	0	0	0
hsa_piR_001464	0	0	0	0
hsa_piR_001465	0	0	0	0
hsa_piR_001466	6	0	0	0
hsa_piR_001467	0	0	0	0
hsa_piR_001468	0	0	0	0
hsa_piR_001469	0	0	0	0
hsa_piR_001470	0	0	1	0
hsa_piR_001471	0	0	0	0
hsa_piR_001472	0	0	0	0
hsa_piR_001473	0	0	0	0
hsa_piR_001474	0	0	0	0
hsa_piR_001475	0	0	0	0
hsa_piR_001476	0	0	0	0
hsa_piR_001477	0	0	0	0
hsa_piR_001478	0	0	0	0
hsa_piR_001479	0	0	0	0
hsa_piR_001480	0	0	0	0
hsa_piR_001481	0	0	0	0
hsa_piR_001482	0	0	0	0
hsa_piR_001483	0	0	0	0
hsa_piR_001484	0	6	0	0
hsa_piR_001485	0	0	0	0
hsa_piR_001486	0	0	0	0
hsa_piR_001487	0	0	0	0
hsa_piR_001488	0	0	0	0
hsa_piR_001489	0	0	0	0
hsa_piR_001490	0	0	0	0
hsa_piR_001491	0	0	0	0
hsa_piR_001492	0	0	0	0
hsa_piR_001493	0	0	1	3
hsa_piR_001494	0	0	0	0
hsa_piR_001495	0	0	0	0
hsa_piR_001496	0	0	0	0
hsa_piR_001497	0	0	0	0
hsa_piR_001498	0	1	0	0
hsa_piR_001499	0	0	0	0
hsa_piR_001500	0	0	0	0
hsa_piR_001501	0	0	0	0
hsa_piR_001502	0	0	0	0
hsa_piR_001503	0	0	0	0
hsa_piR_001504	0	0	0	0
hsa_piR_001505	0	0	0	0
hsa_piR_001506	0	0	0	0
hsa_piR_001507	0	0	0	0
hsa_piR_001508	0	0	0	0
hsa_piR_001509	8	0	0	2
hsa_piR_001510	0	0	0	0
hsa_piR_001511	0	0	0	0
hsa_piR_001512	0	0	0	0
hsa_piR_001513	0	0	0	0
hsa_piR_001514	0	0	0	0
hsa_piR_001515	0	0	0	0
hsa_piR_001516	0	1	0	0
hsa_piR_001517	0	0	0	0
hsa_piR_001518	0	0	0	0
hsa_piR_001519	0	0	0	0
hsa_piR_001520	0	0	0	0
hsa_piR_001521	0	0	0	0
hsa_piR_001522	0	0	0	0
hsa_piR_001523	0	0	0	0
hsa_piR_001524	0	0	0	0
hsa_piR_001525	0	0	0	0
hsa_piR_001526	0	0	0	0
hsa_piR_001527	0	0	4	3
hsa_piR_001528	0	0	0	0
hsa_piR_001529	0	2	0	0
hsa_piR_001530	0	0	0	0
hsa_piR_001531	0	0	0	0
hsa_piR_001532	0	0	0	0
hsa_piR_001533	0	0	0	0
hsa_piR_001534	0	0	12	0
hsa_piR_001535	0	0	0	0
hsa_piR_001536	0	0	0	0
hsa_piR_001537	0	0	0	0
hsa_piR_001538	0	0	0	0
hsa_piR_001539	0	0	0	0
hsa_piR_001540	13	9	2	1
hsa_piR_001541	0	0	0	0
hsa_piR_001542	0	0	0	0
hsa_piR_001543	0	0	0	0
hsa_piR_001544	0	0	0	0
hsa_piR_001545	0	0	0	0
hsa_piR_001546	0	0	0	0
hsa_piR_001547	0	0	0	0
hsa_piR_001548	0	0	0	0
hsa_piR_001549	0	3	0	0
hsa_piR_001550	0	0	0	0
hsa_piR_001551	0	0	0	0
hsa_piR_001552	0	0	0	0
hsa_piR_001553	0	0	0	0
hsa_piR_001554	0	0	5	0
hsa_piR_001555	0	0	0	0
hsa_piR_001556	0	0	0	0
hsa_piR_001557	0	0	0	0
hsa_piR_001558	0	0	0	0
hsa_piR_001559	0	0	0	0
hsa_piR_001560	0	0	0	0
hsa_piR_001561	0	0	0	0
hsa_piR_001562	0	0	0	0
hsa_piR_001563	0	0	0	0
hsa_piR_001564	0	0	0	0
hsa_piR_001565	0	0	0	0
hsa_piR_001566	0	0	0	0
hsa_piR_001567	0	0	0	0
hsa_piR_001568	0	0	0	0
hsa_piR_001569	0	0	0	0
hsa_piR_001570	0	0	0	0
hsa_piR_001571	0	0	0	0
hsa_piR_001572	0	0	0	0
hsa_piR_001573	0	0	0	0
hsa_piR_001574	0	0	0	0
hsa_piR_001575	0	0	0	0
hsa_piR_001576	0	0	4	0
hsa_piR_001577	0	0	0	0
hsa_piR_001578	0	0	0	0
hsa_piR_001579	0	0	0	0
hsa_piR_001580	0	0	0	0
hsa_piR_001581	0	0	0	0
hsa_piR_001582	0	6	0	0
hsa_piR_001583	0	0	0	0
hsa_piR_001584	0	3	0	0
hsa_piR_001585	10	0	4	0
hsa_piR_001586	0	0	0	0
hsa_piR_001587	0	0	0	0
hsa_piR_001588	0	0	0	0
hsa_piR_001589	10	0	0	0
hsa_piR_001590	0	0	0	0
hsa_piR_001591	0	0	0	0
hsa_piR_001592	0	0	0	0
hsa_piR_001593	0	0	0	0
hsa_piR_001594	0	0	0	0
hsa_piR_001595	0	0	0	0
hsa_piR_001596	0	0	10	0
hsa_piR_001597	0	0	0	0
hsa_piR_001598	0	0	0	0
hsa_piR_001599	0	0	0	0
hsa_piR_001600	0	0	0	0
hsa_piR_001601	13	1	0	1
hsa_piR_001602	0	0	0	0
hsa_piR_001603	0	0	0	0
hsa_piR_001604	0	0	0	0
hsa_piR_001605	1	0	0	0
hsa_piR_001606	0	0	0	0
hsa_piR_001607	0	0	0	0
hsa_piR_001608	9	4	13	3
hsa_piR_001609	0	0	0	0
hsa_piR_001610	0	0	1	4
hsa_piR_001611	0	0	0	0
hsa_piR_001612	0	0	0	0
hsa_piR_001613	25	5	11	16
hsa_piR_001614	0	0	0	0
hsa_piR_001615	0	0	0	0
hsa_piR_001616	0	0	0	0
hsa_piR_001617	0	2	0	0
hsa_piR_001618	0	0	0	0
hsa_piR_001619	6	0	25	0
hsa_piR_001620	0	0	0	0
hsa_piR_001621	0	0	0	0
hsa_piR_001622	0	0	0	0
hsa_piR_001623	0	0	0	0
hsa_piR_001624	0	0	0	0
hsa_piR_001625	0	1	0	0
hsa_piR_001626	0	0	0	0
hsa_piR_001627	0	0	0	0
hsa_piR_001628	10	2	6	6
hsa_piR_001629	0	0	0	0
hsa_piR_001630	0	0	0	0
hsa_piR_001631	0	0	0	0
hsa_piR_001632	1	0	0	0
hsa_piR_001633	0	0	11	0
hsa_piR_001634	0	0	5	0
hsa_piR_001635	0	0	0	0
hsa_piR_001636	0	0	0	0
hsa_piR_001637	0	0	0	0
hsa_piR_001638	0	0	0	0
hsa_piR_001639	1	0	0	0
hsa_piR_001640	0	0	1	0
hsa_piR_001641	0	0	0	0
hsa_piR_001642	0	0	0	0
hsa_piR_001643	0	0	0	0
hsa_piR_001644	0	0	0	0
hsa_piR_001645	0	0	0	0
hsa_piR_001646	0	0	0	0
hsa_piR_001647	0	0	0	0
hsa_piR_001648	0	0	0	0
hsa_piR_001649	0	0	0	0
hsa_piR_001650	0	0	0	0
hsa_piR_001651	1	0	0	0
hsa_piR_001652	0	0	16	0
hsa_piR_001653	0	0	0	0
hsa_piR_001654	5	0	0	0
hsa_piR_001655	0	0	0	0
hsa_piR_001656	0	0	0	0
hsa_piR_001657	13	6	15	16
hsa_piR_001658	0	0	0	0
hsa_piR_001659	11	0	0	0
hsa_piR_001660	0	0	5	0
hsa_piR_001661	10	0	0	0
hsa_piR_001662	0	0	0	0
hsa_piR_001663	0	0	0	0
hsa_piR_001664	0	0	0	0
hsa_piR_001665	0	0	0	0
hsa_piR_001666	0	0	0	4
hsa_piR_001667	0	0	0	0
hsa_piR_001668	0	0	0	0
hsa_piR_001669	0	0	0	0
hsa_piR_001670	0	0	4	0
hsa_piR_001671	0	0	0	0
hsa_piR_001672	0	0	0	0
hsa_piR_001673	0	1	0	2
hsa_piR_001674	0	0	1	0
hsa_piR_001675	0	0	0	0
hsa_piR_001676	0	0	0	0
hsa_piR_001677	0	0	0	0
hsa_piR_001678	0	0	0	0
hsa_piR_001679	0	0	0	0
hsa_piR_001680	0	0	0	0
hsa_piR_001681	0	0	0	0
hsa_piR_001682	0	0	0	0
hsa_piR_001683	0	0	0	0
hsa_piR_001684	0	0	0	0
hsa_piR_001685	0	0	0	0
hsa_piR_001686	0	0	0	0
hsa_piR_001687	8	0	0	0
hsa_piR_001688	10	0	0	0
hsa_piR_001689	0	0	0	0
hsa_piR_001690	0	0	6	0
hsa_piR_001691	0	0	0	0
hsa_piR_001692	0	0	0	0
hsa_piR_001693	0	0	0	0
hsa_piR_001694	0	0	0	0
hsa_piR_001695	0	0	0	0
hsa_piR_001696	0	0	0	0
hsa_piR_001697	24	0	0	0
hsa_piR_001698	0	0	0	0
hsa_piR_001699	0	0	0	0
hsa_piR_001700	0	0	0	0
hsa_piR_001701	0	1	0	0
hsa_piR_001702	0	0	0	0
hsa_piR_001703	0	0	0	0
hsa_piR_001704	0	0	0	0
hsa_piR_001705	0	0	0	0
hsa_piR_001706	0	0	0	0
hsa_piR_001707	0	0	0	0
hsa_piR_001708	0	0	0	0
hsa_piR_001709	0	0	0	0
hsa_piR_001710	0	0	0	0
hsa_piR_001711	0	0	0	1
hsa_piR_001712	0	0	0	0
hsa_piR_001713	0	0	0	0
hsa_piR_001714	0	0	0	0
hsa_piR_001715	0	0	0	0
hsa_piR_001716	0	0	0	0
hsa_piR_001717	6	0	0	0
hsa_piR_001718	0	0	0	0
hsa_piR_001719	0	0	0	0
hsa_piR_001720	0	0	0	0
hsa_piR_001721	0	0	0	0
hsa_piR_001722	0	0	0	0
hsa_piR_001723	0	0	0	1
hsa_piR_001724	0	0	1	0
hsa_piR_001725	0	0	0	0
hsa_piR_001726	0	0	0	0
hsa_piR_001727	0	0	0	0
hsa_piR_001728	0	0	0	0
hsa_piR_001729	0	0	0	0
hsa_piR_001730	0	0	0	0
hsa_piR_001731	0	0	1	0
hsa_piR_001732	0	0	0	0
hsa_piR_001733	0	0	0	0
hsa_piR_001734	0	0	0	0
hsa_piR_001735	0	0	0	0
hsa_piR_001736	0	0	0	0
hsa_piR_001737	0	0	0	0
hsa_piR_001738	0	0	0	0
hsa_piR_001739	0	0	0	0
hsa_piR_001740	0	0	0	0
hsa_piR_001741	0	0	0	0
hsa_piR_001742	0	0	0	0
hsa_piR_001743	0	0	0	0
hsa_piR_001744	0	0	0	0
hsa_piR_001745	0	0	0	0
hsa_piR_001746	0	0	0	0
hsa_piR_001747	0	0	0	0
hsa_piR_001748	0	0	0	0
hsa_piR_001749	0	0	0	0
hsa_piR_001750	13	0	0	0
hsa_piR_001751	0	0	0	0
hsa_piR_001752	0	0	0	0
hsa_piR_001753	0	0	0	0
hsa_piR_001754	0	0	0	0
hsa_piR_001755	0	0	0	0
hsa_piR_001756	0	0	0	0
hsa_piR_001757	1	0	0	0
hsa_piR_001758	0	0	11	0
hsa_piR_001759	0	0	0	0
hsa_piR_001760	0	0	0	0
hsa_piR_001761	0	0	0	0
hsa_piR_001762	0	0	0	0
hsa_piR_001763	0	0	0	0
hsa_piR_001764	0	0	0	0
hsa_piR_001765	0	0	0	0
hsa_piR_001766	0	0	0	0
hsa_piR_001767	0	6	0	0
hsa_piR_001768	0	0	0	0
hsa_piR_001769	0	0	0	0
hsa_piR_001770	0	0	0	0
hsa_piR_001771	0	0	0	0
hsa_piR_001772	48	20	33	14
hsa_piR_001773	0	0	0	0
hsa_piR_001774	0	0	0	0
hsa_piR_001775	0	0	0	0
hsa_piR_001776	0	0	0	0
hsa_piR_001777	0	0	0	0
hsa_piR_001778	0	0	0	0
hsa_piR_001779	0	0	0	0
hsa_piR_001780	0	0	0	0
hsa_piR_001781	0	0	0	0
hsa_piR_001782	0	0	0	0
hsa_piR_001783	3	0	0	0
hsa_piR_001784	1	0	0	0
hsa_piR_001785	0	0	0	0
hsa_piR_001786	0	0	0	0
hsa_piR_001787	0	0	0	0
hsa_piR_001788	0	0	0	0
hsa_piR_001789	0	0	0	0
hsa_piR_001790	0	0	0	0
hsa_piR_001791	0	0	0	0
hsa_piR_001792	0	0	3	0
hsa_piR_001793	0	0	0	0
hsa_piR_001794	0	0	0	0
hsa_piR_001795	0	0	0	0
hsa_piR_001796	0	0	0	0
hsa_piR_001797	0	0	0	0
hsa_piR_001798	0	0	0	0
hsa_piR_001799	0	0	0	0
hsa_piR_001800	0	0	0	0
hsa_piR_001801	0	0	0	0
hsa_piR_001802	7	0	0	0
hsa_piR_001803	1	0	0	0
hsa_piR_001804	0	0	0	0
hsa_piR_001805	0	0	0	0
hsa_piR_001806	0	0	0	0
hsa_piR_001807	0	0	0	0
hsa_piR_001808	0	0	0	0
hsa_piR_001809	0	0	0	0
hsa_piR_001810	2	0	0	0
hsa_piR_001811	0	0	0	0
hsa_piR_001812	0	7	0	0
hsa_piR_001813	0	0	0	4
hsa_piR_001814	6	0	0	0
hsa_piR_001815	0	0	0	0
hsa_piR_001816	1	0	0	0
hsa_piR_001817	0	0	2	0
hsa_piR_001818	0	0	0	0
hsa_piR_001819	0	0	0	0
hsa_piR_001820	0	0	0	0
hsa_piR_001821	0	0	0	0
hsa_piR_001822	0	1	1	0
hsa_piR_001823	0	0	0	0
hsa_piR_001824	0	0	0	0
hsa_piR_001825	0	0	0	0
hsa_piR_001826	0	0	0	0
hsa_piR_001827	0	0	0	0
hsa_piR_001828	0	0	0	0
hsa_piR_001829	0	0	0	0
hsa_piR_001830	0	0	0	0
hsa_piR_001831	0	0	0	0
hsa_piR_001832	0	0	0	0
hsa_piR_001833	0	0	0	0
hsa_piR_001834	0	0	0	0
hsa_piR_001835	0	0	0	0
hsa_piR_001836	0	0	0	0
hsa_piR_001837	0	0	0	0
hsa_piR_001838	0	0	0	0
hsa_piR_001839	0	0	0	0
hsa_piR_001840	0	0	11	0
hsa_piR_001841	0	0	0	0
hsa_piR_001842	0	0	0	0
hsa_piR_001843	0	0	0	0
hsa_piR_001844	0	0	0	0
hsa_piR_001845	0	0	0	3
hsa_piR_001846	0	0	0	0
hsa_piR_001847	0	0	0	0
hsa_piR_001848	0	0	0	0
hsa_piR_001849	19	11	0	3
hsa_piR_001850	0	0	0	0
hsa_piR_001851	0	0	0	0
hsa_piR_001852	0	0	0	0
hsa_piR_001853	0	0	0	0
hsa_piR_001854	0	0	0	0
hsa_piR_001855	0	0	0	0
hsa_piR_001856	0	0	0	0
hsa_piR_001857	0	0	0	0
hsa_piR_001858	0	0	0	0
hsa_piR_001859	0	0	0	0
hsa_piR_001860	0	0	0	3
hsa_piR_001861	0	0	0	0
hsa_piR_001862	0	0	0	0
hsa_piR_001863	0	0	0	0
hsa_piR_001864	0	0	0	0
hsa_piR_001865	0	0	0	0
hsa_piR_001866	0	0	0	0
hsa_piR_001867	0	0	0	0
hsa_piR_001868	0	0	0	3
hsa_piR_001869	4	0	0	0
hsa_piR_001870	0	0	0	0
hsa_piR_001871	0	0	3	0
hsa_piR_001872	0	1	6	4
hsa_piR_001873	6	0	0	0
hsa_piR_001874	0	0	0	0
hsa_piR_001875	0	0	0	0
hsa_piR_001876	0	1	0	0
hsa_piR_001877	0	0	0	0
hsa_piR_001878	0	0	0	0
hsa_piR_001879	0	0	0	0
hsa_piR_001880	0	0	0	0
hsa_piR_001881	0	0	0	0
hsa_piR_001882	0	0	0	0
hsa_piR_001883	0	0	0	0
hsa_piR_001884	17	0	0	8
hsa_piR_001885	0	0	1	0
hsa_piR_001886	0	0	0	0
hsa_piR_001887	0	0	0	0
hsa_piR_001888	0	0	0	0
hsa_piR_001889	0	0	0	0
hsa_piR_001890	0	0	0	0
hsa_piR_001891	0	0	0	0
hsa_piR_001892	0	0	0	0
hsa_piR_001893	0	0	0	0
hsa_piR_001894	0	3	0	0
hsa_piR_001895	0	0	0	0
hsa_piR_001896	0	0	0	0
hsa_piR_001897	0	0	0	0
hsa_piR_001898	0	0	0	0
hsa_piR_001899	0	0	0	0
hsa_piR_001900	0	0	0	0
hsa_piR_001901	0	0	0	0
hsa_piR_001902	0	0	0	0
hsa_piR_001903	0	0	0	0
hsa_piR_001904	0	0	0	0
hsa_piR_001905	0	0	0	0
hsa_piR_001906	0	0	0	0
hsa_piR_001907	0	0	0	0
hsa_piR_001908	0	0	0	0
hsa_piR_001909	0	0	0	0
hsa_piR_001910	0	0	0	0
hsa_piR_001911	0	0	0	0
hsa_piR_001912	0	0	0	0
hsa_piR_001913	0	0	0	0
hsa_piR_001914	0	0	0	0
hsa_piR_001915	0	0	0	0
hsa_piR_001916	0	0	0	0
hsa_piR_001917	0	0	0	0
hsa_piR_001918	0	0	8	0
hsa_piR_001919	0	0	0	0
hsa_piR_001920	0	0	4	0
hsa_piR_001921	0	0	0	0
hsa_piR_001922	0	0	11	0
hsa_piR_001923	0	0	0	0
hsa_piR_001924	0	0	0	0
hsa_piR_001925	0	0	0	0
hsa_piR_001926	0	0	0	0
hsa_piR_001927	0	0	0	0
hsa_piR_001928	0	0	0	0
hsa_piR_001929	0	0	0	0
hsa_piR_001930	0	0	0	0
hsa_piR_001931	0	0	3	0
hsa_piR_001932	0	0	0	0
hsa_piR_001933	0	0	0	0
hsa_piR_001934	0	0	0	0
hsa_piR_001935	0	0	0	0
hsa_piR_001936	0	0	0	0
hsa_piR_001937	0	0	0	0
hsa_piR_001938	0	0	0	0
hsa_piR_001939	0	0	2	0
hsa_piR_001940	0	0	0	0
hsa_piR_001941	0	0	0	0
hsa_piR_001942	0	0	2	0
hsa_piR_001943	10	0	0	0
hsa_piR_001944	0	0	0	0
hsa_piR_001945	0	0	0	0
hsa_piR_001946	6	0	0	0
hsa_piR_001947	0	0	0	0
hsa_piR_001948	1	0	0	0
hsa_piR_001949	0	0	0	0
hsa_piR_001950	0	0	0	0
hsa_piR_001951	0	0	0	0
hsa_piR_001952	0	0	0	0
hsa_piR_001953	0	0	0	0
hsa_piR_001954	0	0	0	0
hsa_piR_001955	0	0	0	0
hsa_piR_001956	0	0	0	0
hsa_piR_001957	0	0	0	2
hsa_piR_001958	0	0	0	0
hsa_piR_001959	0	0	0	0
hsa_piR_001960	0	0	0	0
hsa_piR_001961	0	0	0	0
hsa_piR_001962	0	0	0	0
hsa_piR_001963	0	0	0	0
hsa_piR_001964	0	0	0	0
hsa_piR_001965	0	0	0	0
hsa_piR_001966	0	0	0	0
hsa_piR_001967	0	0	0	0
hsa_piR_001968	6	0	0	0
hsa_piR_001969	0	0	0	0
hsa_piR_001970	0	0	0	0
hsa_piR_001971	0	0	0	0
hsa_piR_001972	0	0	0	0
hsa_piR_001973	0	0	0	0
hsa_piR_001974	1	1	4	0
hsa_piR_001975	0	0	0	0
hsa_piR_001976	4	0	7	0
hsa_piR_001977	0	0	0	0
hsa_piR_001978	0	0	0	0
hsa_piR_001979	0	0	0	0
hsa_piR_001980	0	0	0	0
hsa_piR_001981	0	0	0	0
hsa_piR_001982	0	0	0	0
hsa_piR_001983	0	0	0	0
hsa_piR_001984	0	0	5	0
hsa_piR_001985	0	0	0	0
hsa_piR_001986	10	4	0	0
hsa_piR_001987	0	0	0	0
hsa_piR_001988	0	0	0	0
hsa_piR_001989	0	0	0	0
hsa_piR_001990	0	0	0	0
hsa_piR_001991	0	0	0	0
hsa_piR_001992	0	0	0	0
hsa_piR_001993	0	0	0	0
hsa_piR_001994	153	24	88	22
hsa_piR_001995	0	0	0	0
hsa_piR_001996	0	0	0	0
hsa_piR_001997	0	0	0	0
hsa_piR_001998	0	0	0	0
[truncated: 23,743 more rows]
