# Supplementary material for: BCDIN3D regulates tRNAHis 3’ fragment processing
Source: PLoS Genet. 2019 Jul 22;15(7):e1008273. doi: 10.1371/journal.pgen.1008273 (PMC6675128; doi:10.1371/journal.pgen.1008273)
Supplement: S7 Table — (XLSX) [file pgen.1008273.s007.xlsx]

## Sheet: Fig 1C
small RNA (>50 nt reads)	Control	BCDIN3Df
rRNA	2501508	1322120
piRNA	0	0
miRNA	4982	934
mtRNA	1100187	148554
tRNA	456214	8343889

## Sheet: Fig 1E
cpm	Mock#1	Mock#2	BCDIN3D#1	BCDIN3D#2
no RNA	110	122	51	61
tRNAHis-5'P	184	169	123044	122162
tRNAHis-5'OH	89	82	421	387
tRNAHis-5'P noG-1	124	126	2199	2140
Average	Mock	BCDIN3D
no RNA	116	56
tRNAHis-5'P	176.5	122603
tRNAHis-5'OH	85.5	404
tRNAHis-5'P noG-1	125	2169.5
SD	Mock	BCDIN3D
no RNA	8.48528	7.07107
tRNAHis-5'P	10.6066	623.668
tRNAHis-5'OH	4.94975	24.0416
tRNAHis-5'P noG-1	1.41421	41.7193

## Sheet: Fig 3A
small RNA (<50 nt reads)	Control	BCDIN3Df
rRNA	1005930	261931
piRNA	555752	242955
miRNA	84901	60137
mtRNA	189985	25261
tRNA	147558	8325335

## Sheet: Fig 3B
small RNA (<50 nt reads)	Control #1	BCDIN3Df #1	Control #2	BCDIN3Df #2
tdbD00005717_His_GTG	3179	4321692	13948	3944109
RN28S1	148131	45760	120858	76615
RN18S1	367154	51185	314717	37852
RN5.8S1	21317	10693	15979	31995
hsa_piR_022877	38397	15805	35132	15058
hsa_piR_005374	39884	15875	25621	14624
hsa.mir.4454	105	14378	41	14190
hsa_piR_010585	34587	15593	34428	13988
hsa_piR_013675	28305	13204	28512	11837
hsa_piR_022261	28641	12574	27136	11746
Average	Control	BCDIN3Df
tdbD00005717_His_GTG	8563.5	4.1329e+06
RN28S1	134494	61187.5
RN18S1	340936	44518.5
RN5.8S1	18648	21344
hsa_piR_022877	36764.5	15431.5
hsa_piR_005374	32752.5	15249.5
hsa.mir.4454	73	14284
hsa_piR_010585	34507.5	14790.5
hsa_piR_013675	28408.5	12520.5
hsa_piR_022261	27888.5	12160
SD	Control	BCDIN3Df
tdbD00005717_His_GTG	7614.83	266991
RN28S1	19284.9	21817.8
RN18S1	37078.6	9427.85
RN5.8S1	3774.54	15062.8
hsa_piR_022877	2308.7	528.209
hsa_piR_005374	10085.5	884.591
hsa.mir.4454	45.2548	132.936
hsa_piR_010585	112.43	1134.91
hsa_piR_013675	146.371	966.615
hsa_piR_022261	1064.2	585.484

## Sheet: Fig 4A
ImageQuant	Name	Volume	Average Intensity	Area
1-tRNA-His-5'P- 0 µL Dicer	1 cell(1, 1)	4.30376e+06	192.67	22338
1-tRNA-His-5'P- 1 µL Dicer	1 cell(2, 1)	4.21759e+07	1888.08	22338
1-tRNA-His-5'P- 2 µL Dicer	1 cell(3, 1)	8.2758e+07	3729.18	22192
1-tRNA-His-5'P- 4 µL Dicer	1 cell(4, 1)	8.74401e+07	3914.41	22338
1-Space	1 cell(5, 1)	4.60938e+06	206.35	22338
1-tRNA-His-5'Pme2- 0 µL Dicer	1 cell(6, 1)	4.00681e+06	179.37	22338
1-tRNA-His-5'Pme2- 1 µL Dicer	1 cell(7, 1)	2.11125e+07	951.36	22192
1-tRNA-His-5'Pme2- 2 µL Dicer	1 cell(8, 1)	4.80101e+07	2149.26	22338
1-tRNA-His-5'Pme2- 4 µL Dicer	1 cell(9, 1)	4.88675e+07	2187.64	22338
Background substracted	tRNA-His-5'P	tRNA-His-5'Pme2
0 µL Dicer	0	0
1 µL Dicer	3.78722e+07	1.71057e+07
2 µL Dicer	7.84542e+07	4.40033e+07
4 µL Dicer	8.31363e+07	4.48607e+07

## Sheet: Fig 4B
Proportion of >73nt reads normalized to mock average	tRNA-His- 5'P #1	tRNA-His-5'Pme2 #1	tRNA-His- 5'P #2	tRNA-His-5'Pme2 #2
Mock	0.957507	0.994699	1.04249	1.0053
Dicer	0.47847	0.657288	0.450012	0.686657
Average	tRNA-His- 5'P	tRNA-His-5'Pme2
Mock	1	1
Dicer	0.464241	0.671973
SD	tRNA-His- 5'P	tRNA-His-5'Pme2
Mock	0.0600947	0.00749731
Dicer	0.0201225	0.0207669

## Sheet: Fig 4C
Proportion of reads ending at nt	tRNAHis-5'P-Mock #1	tRNAHis-5'P-Mock #2	tRNAHis-5'P-Dicer #1	tRNAHis-5'P-Dicer #2	tRNAHis-5'Pme2-Mock #1	tRNAHis-5'Pme2-Mock #2	tRNAHis-5'Pme2-Dicer #1	tRNAHis-5'Pme2-Dicer #2		Average	tRNAHis-5'P-Mock	tRNAHis-5'P-Dicer	tRNAHis-5'Pme2-Mock	tRNAHis-5'Pme2-Dicer		SD	tRNAHis-5'P-Mock	tRNAHis-5'P-Dicer	tRNAHis-5'Pme2-Mock	tRNAHis-5'Pme2-Dicer
21	1.71355e-06	5.97e-07	4.84e-05	5.5e-05	0	2.06e-07	3.51e-06	3.15e-06		21	1.15528e-06	5.17e-05	1.03e-07	3.33e-06		21	5.58275e-07	4.6669e-06	1.45664e-07	2.54558e-07
22	1.09044e-05	7.49e-06	0.000373	0.000374	1.86e-05	1.93e-05	0.000648	0.000519		22	9.1972e-06	0.0003735	1.895e-05	0.0005835		22	1.7072e-06	7.07107e-07	4.94975e-07	9.12168e-05
23	6.38687e-06	3.12e-06	0.000122	0.000111	1.21e-05	1.09e-05	0.000257	0.000202		23	4.75344e-06	0.0001165	1.15e-05	0.0002295		23	1.63344e-06	7.77817e-06	8.48528e-07	3.88909e-05
24	1.62787e-05	8.62e-06	0.000495	0.000439	3.3e-05	3.14e-05	0.001423	0.001147		24	1.24493e-05	0.000467	3.22e-05	0.001285		24	3.82935e-06	3.9598e-05	1.13137e-06	0.000195161
25	0.000145808	0.000104	0.00549	0.005113	8.37e-05	7.56e-05	0.004268	0.00353		25	0.000124904	0.0053015	7.965e-05	0.003899		25	2.0904e-05	0.000266579	5.72756e-06	0.000521845
26	6.80747e-05	4.36e-05	0.001685	0.001437	3.64e-05	3.07e-05	0.001475	0.001081		26	5.58373e-05	0.001561	3.355e-05	0.001278		26	1.22373e-05	0.000175362	4.03051e-06	0.0002786
27	0.000243636	0.000185	0.003351	0.002868	9.91e-05	8.77e-05	0.00296	0.002499		27	0.000214318	0.0031095	9.34e-05	0.0027295		27	2.9318e-05	0.000341533	8.06102e-06	0.000325976
28	8.56775e-05	6.4e-05	0.00171	0.001432	4.75e-05	4.33e-05	0.001294	0.000987		28	7.48387e-05	0.001571	4.54e-05	0.0011405		28	1.08387e-05	0.000196576	2.96985e-06	0.000217082
29	0.000850544	0.000662	0.013852	0.011983	0.00029	0.00027	0.010053	0.008982		29	0.000756272	0.0129175	0.00028	0.0095175		29	9.4272e-05	0.00132158	1.41421e-05	0.000757311
30	0.000631054	0.000533	0.009294	0.008015	0.00031	0.000283	0.007931	0.007283		30	0.000582027	0.0086545	0.0002965	0.007607		30	4.9027e-05	0.00090439	1.90919e-05	0.000458205
31	0.000378695	0.000321	0.008439	0.007822	0.000212	0.000177	0.007422	0.00641		31	0.000349847	0.0081305	0.0001945	0.006916		31	2.88475e-05	0.000436285	2.47487e-05	0.000715592
32	5.16402e-05	4.36e-05	0.00084	0.00071	2.95e-05	2.66e-05	0.000855	0.000629		32	4.76201e-05	0.000775	2.805e-05	0.000742		32	4.0201e-06	9.19239e-05	2.05061e-06	0.000159806
33	7.15797e-05	6.52e-05	0.000796	0.00071	5.11e-05	3.93e-05	0.000818	0.000552		33	6.83898e-05	0.000753	4.52e-05	0.000685		33	3.18985e-06	6.08112e-05	8.34386e-06	0.00018809
34	0.000380408	0.000333	0.008416	0.007918	0.000191	0.000174	0.009798	0.009084		34	0.000356704	0.008167	0.0001825	0.009441		34	2.3704e-05	0.000352139	1.20208e-05	0.000504874
35	5.14844e-05	5.27e-05	0.000904	0.00075	3.52e-05	3.41e-05	0.000946	0.000702		35	5.20922e-05	0.000827	3.465e-05	0.000824		35	6.078e-07	0.000108894	7.77817e-07	0.000172534
36	0.000540158	0.000523	0.008437	0.007519	0.000358	0.000333	0.008544	0.007729		36	0.000531579	0.007978	0.0003455	0.0081365		36	8.579e-06	0.000649124	1.76777e-05	0.000576292
37	0.00101637	0.000953	0.01559	0.013598	0.000682	0.000661	0.014299	0.013863		37	0.000984684	0.014594	0.0006715	0.014081		37	3.16845e-05	0.00140856	1.48492e-05	0.000308299
38	0.000418496	0.0004	0.008975	0.008934	0.000251	0.00024	0.009341	0.009038		38	0.000409248	0.0089545	0.0002455	0.0091895		38	9.248e-06	2.89914e-05	7.77817e-06	0.000214253
39	0.00012727	0.000113	0.003631	0.003756	0.00011	0.000105	0.003576	0.003442		39	0.000120135	0.0036935	0.0001075	0.003509		39	7.135e-06	8.83883e-05	3.53553e-06	9.47523e-05
40	0.000116366	9.75e-05	0.00497	0.004906	0.000105	0.000102	0.005412	0.005312		40	0.000106933	0.004938	0.0001035	0.005362		40	9.433e-06	4.52548e-05	2.12132e-06	7.07107e-05
41	9.33885e-05	8.16e-05	0.004595	0.004619	8.55e-05	8.5e-05	0.004162	0.003894		41	8.74943e-05	0.004607	8.525e-05	0.004028		41	5.89425e-06	1.69706e-05	3.53553e-07	0.000189505
42	3.29469e-05	2.63e-05	0.001802	0.001806	2.54e-05	2.44e-05	0.001532	0.001405		42	2.96235e-05	0.001804	2.49e-05	0.0014685		42	3.32345e-06	2.82843e-06	7.07107e-07	8.98026e-05
43	7.92907e-05	6.79e-05	0.002703	0.002864	4.71e-05	4.95e-05	0.001839	0.00159		43	7.35954e-05	0.0027835	4.83e-05	0.0017145		43	5.69535e-06	0.000113844	1.69706e-06	0.00017607
44	0.000140433	0.000116	0.005197	0.005479	7.7e-05	9.02e-05	0.003264	0.00298		44	0.000128217	0.005338	8.36e-05	0.003122		44	1.22165e-05	0.000199404	9.33381e-06	0.000200818
45	6.35572e-05	5.99e-05	0.003584	0.003749	3.84e-05	4.21e-05	0.002248	0.002012		45	6.17286e-05	0.0036665	4.025e-05	0.00213		45	1.8286e-06	0.000116673	2.6163e-06	0.000166877
46	3.38037e-05	3.71e-05	0.002902	0.002899	2.28e-05	2.23e-05	0.001972	0.00161		46	3.54519e-05	0.0029005	2.255e-05	0.001791		46	1.64815e-06	2.12132e-06	3.53553e-07	0.000255973
47	0.000123999	0.000127	0.006322	0.006428	7.59e-05	7.72e-05	0.005164	0.004436		47	0.0001255	0.006375	7.655e-05	0.0048		47	1.5005e-06	7.49533e-05	9.19239e-07	0.000514774
48	0.000265678	0.000254	0.014847	0.015085	0.000162	0.000169	0.011313	0.010765		48	0.000259839	0.014966	0.0001655	0.011039		48	5.839e-06	0.000168291	4.94975e-06	0.000387495
49	0.000112705	9.71e-05	0.003855	0.003935	6.87e-05	7.57e-05	0.002958	0.002484		49	0.000104903	0.003895	7.22e-05	0.002721		49	7.8025e-06	5.65685e-05	4.94975e-06	0.000335169
50	0.000348162	0.000356	0.008209	0.008614	0.000227	0.000214	0.005371	0.004968		50	0.000352081	0.0084115	0.0002205	0.0051695		50	3.919e-06	0.000286378	9.19239e-06	0.000284964
51	0.0010131	0.000971	0.039269	0.040694	0.000705	0.000704	0.024517	0.024017		51	0.000992049	0.0399815	0.0007045	0.024267		51	2.1049e-05	0.00100763	7.07107e-07	0.000353553
52	0.00189558	0.001783	0.064557	0.064647	0.001277	0.001288	0.030987	0.03189		52	0.00183929	0.064602	0.0012825	0.0314385		52	5.62885e-05	6.36396e-05	7.77817e-06	0.000638517
53	0.000104137	9.45e-05	0.003425	0.003393	7.69e-05	7.83e-05	0.002169	0.001876		53	9.93185e-05	0.003409	7.76e-05	0.0020225		53	4.8185e-06	2.26274e-05	9.89949e-07	0.000207182
54	0.000101878	9.67e-05	0.001887	0.001961	5.73e-05	5.98e-05	0.001378	0.000992		54	9.9289e-05	0.001924	5.855e-05	0.001185		54	2.589e-06	5.23259e-05	1.76777e-06	0.000272943
55	0.000307193	0.000337	0.008391	0.008952	0.000219	0.00022	0.005617	0.005344		55	0.000322096	0.0086715	0.0002195	0.0054805		55	1.49035e-05	0.000396687	7.07107e-07	0.00019304
56	0.000646398	0.000625	0.025368	0.027941	0.000513	0.000526	0.020262	0.019842		56	0.000635699	0.0266545	0.0005195	0.020052		56	1.0699e-05	0.00181939	9.19239e-06	0.000296985
57	9.68156e-05	9.02e-05	0.00378	0.003891	7.96e-05	7.11e-05	0.002599	0.002066		57	9.35078e-05	0.0038355	7.535e-05	0.0023325		57	3.3078e-06	7.84889e-05	6.01041e-06	0.000376888
58	0.000129295	0.000126	0.00587	0.006157	8.92e-05	0.000103	0.004193	0.003836		58	0.000127648	0.0060135	9.61e-05	0.0040145		58	1.6475e-06	0.00020294	9.75807e-06	0.000252437
59	6.44139e-05	7.14e-05	0.003361	0.003457	5.52e-05	5.32e-05	0.002297	0.001639		59	6.7907e-05	0.003409	5.42e-05	0.001968		59	3.49305e-06	6.78823e-05	1.41421e-06	0.000465276
60	0.000575208	0.000594	0.011792	0.011596	0.00037	0.000354	0.007001	0.006282		60	0.000584604	0.011694	0.000362	0.0066415		60	9.396e-06	0.000138593	1.13137e-05	0.00050841
61	0.00138385	0.001453	0.020854	0.019182	0.000922	0.000934	0.014189	0.013343		61	0.00141842	0.020018	0.000928	0.013766		61	3.4576e-05	0.00118228	8.48528e-06	0.000598212
62	0.00150559	0.001513	0.047041	0.047048	0.001133	0.001076	0.026764	0.026334		62	0.00150929	0.0470445	0.0011045	0.026549		62	3.706e-06	4.94975e-06	4.03051e-05	0.000304056
63	0.000238184	0.000264	0.006449	0.006276	0.000166	0.000157	0.003936	0.003535		63	0.000251092	0.0063625	0.0001615	0.0037355		63	1.2908e-05	0.000122329	6.36396e-06	0.00028355
64	0.000123531	0.000133	0.001752	0.001839	8.52e-05	7.9e-05	0.001231	0.001152		64	0.000128266	0.0017955	8.21e-05	0.0011915		64	4.7345e-06	6.15183e-05	4.38406e-06	5.58614e-05
65	8.21726e-05	8.4e-05	0.000538	0.000594	3.75e-05	4.08e-05	0.000423	0.00039		65	8.30863e-05	0.000566	3.915e-05	0.0004065		65	9.137e-07	3.9598e-05	2.33345e-06	2.33345e-05
66	0.000340685	0.000338	0.003743	0.004108	0.000151	0.000177	0.002841	0.002643		66	0.000339343	0.0039255	0.000164	0.002742		66	1.3425e-06	0.000258094	1.83848e-05	0.000140007
67	0.00047551	0.000502	0.00603	0.006393	0.000292	0.000301	0.005884	0.005566		67	0.000488755	0.0062115	0.0002965	0.005725		67	1.3245e-05	0.00025668	6.36396e-06	0.00022486
68	0.00129762	0.001358	0.014521	0.015193	0.000794	0.000793	0.012117	0.011434		68	0.00132781	0.014857	0.0007935	0.0117755		68	3.01875e-05	0.000475176	7.07107e-07	0.000482954
69	0.00146438	0.001508	0.031972	0.034487	0.00115	0.001152	0.02509	0.026179		69	0.00148619	0.0332295	0.001151	0.0256345		69	2.18075e-05	0.00177837	1.41421e-06	0.000770039
70	0.0016764	0.001728	0.042095	0.042788	0.001593	0.001558	0.03229	0.036783		70	0.0017022	0.0424415	0.0015755	0.0345365		70	2.5801e-05	0.000490025	2.47487e-05	0.00317703
71	0.000592499	0.000571	0.009306	0.010552	0.000598	0.000624	0.014775	0.016874		71	0.00058175	0.009929	0.000611	0.0158245		71	1.07495e-05	0.000881055	1.83848e-05	0.00148422
72	0.00195166	0.001962	0.012246	0.013955	0.004916	0.005177	0.020608	0.022605		72	0.00195683	0.0131005	0.0050465	0.0216065		72	5.1715e-06	0.00120845	0.000184555	0.00141209
73	0.00477746	0.004838	0.027886	0.03084	0.004586	0.004729	0.045048	0.045503		73	0.00480773	0.029363	0.0046575	0.0452755		73	3.0271e-05	0.00208879	0.000101116	0.000321734
74	0.0391324	0.043793	0.104508	0.105777	0.044437	0.03899	0.115881	0.115386		74	0.0414627	0.105142	0.0417135	0.115634		74	0.00233032	0.000897319	0.00385161	0.000350018
75	0.933518	0.929429	0.351925	0.344354	0.931912	0.937161	0.446759	0.455352		75	0.931473	0.348139	0.934536	0.451055		75	0.00204429	0.00535351	0.0037116	0.00607617

## Sheet: Fig 4D
RTqPCR Ct #1	ALAS1	B2M	BCDIN3D				RTqPCR Ct #2	ALAS1	B2M	BCDIN3D
MDA-MB-231-shNC	24.283	17.3534	25.9721				MDA-MB-231-shNC	24.8025	17.3213	25.95
MDA-MB-231-shBCDIN3D	24.7152	17.6912	27.8987				MDA-MB-231-shBCDIN3D	25.0058	17.8213	28.2704
BCDIN3D	/ALAS1	/ALAS1 /shNC	/B2M	/B2M/shNC	/ALAS1& B2M/shNC		BCDIN3D	/ALAS1 /shNC	/B2M	/B2M/shNC	/ALAS1& B2M/shNC	/ALAS1& B2M/shNC
MDA-MB-231-shNC	0.310126	1	0.00254396	1	1		MDA-MB-231-shNC	0.451414	1	0.00252647	1	1
MDA-MB-231-shBCDIN3D	0.110066	0.354908	0.000845753	0.332456	0.343682		MDA-MB-231-shBCDIN3D	0.104057	0.230515	0.000715347	0.283141	0.256828
Average	BCDIN3D
MDA-MB-231-shNC	1
MDA-MB-231-shBCDIN3D	0.300255
SD	BCDIN3D
MDA-MB-231-shNC	0
MDA-MB-231-shBCDIN3D	0.0614151

## Sheet: Fig 4E
	tRNA-His-3'fragments reads	total reads	ratio 3' tRNA-His fragments/total reads	ratio 3' tRNA-His fragments/ total reads/ shNC
MDA-MB-231-shNC #1	458	2572661	0.000178	1
MDA-MB-231-shBCDIN3D #1	6953	13572230	0.000512	2.87765
MDA-MB-231-shNC #2	15415	6445152	0.002392	1
MDA-MB-231-shBCDIN3D #2	12089	2553746	0.004734	1.97926
Average
MDA-MB-231-shNC	1
MDA-MB-231-shBCDIN3D	2.42845
SEM
MDA-MB-231-shNC	0
MDA-MB-231-shBCDIN3D	0.449197

## Sheet: Fig 4F
Image J	Area	Mean	Min	Max
1-Blanc	0.137	9302.92	7516	11378
2-MDA-MB-231-shNC-tRNAacylated #1	0.137	34998.7	14547	51314
3-MDA-MB-231-shNC-tRNAdeacylated #1	0.137	35313.2	17936	48029
4-MDA-MB-231-shBCDIN3D-tRNAacylated #1	0.137	33493.6	17777	41084
5-MDA-MB-231-shBCDIN3D-tRNAdeacylated #1	0.137	31618.6	12506	40953
6-MDA-MB-231-shNC-tRNAacylated #2	0.137	28763	15780	38224
7-MDA-MB-231-shNC-tRNAdeacylated #2	0.137	30692.2	16594	38036
8-MDA-MB-231-shBCDIN3D-tRNAacylated #2	0.137	30954.9	16288	43826
9-MDA-MB-231-shBCDIN3D-tRNAdeacylated #2	0.137	35573.2	17085	43845
Blanc subtracted	Each Band	Total
MDA-MB-231-shNC-tRNAacylated #1	25695.8	51706.1
MDA-MB-231-shNC-tRNAdeacylated #1	26010.2
MDA-MB-231-shBCDIN3D-tRNAacylated #1	24190.7	46506.4
MDA-MB-231-shBCDIN3D-tRNAdeacylated #1	22315.7
MDA-MB-231-shNC-tRNAacylated #2	19460.1	41112.1
MDA-MB-231-shNC-tRNAdeacylated #2	21389.2
MDA-MB-231-shBCDIN3D-tRNAacylated #2	21652	47922.4
MDA-MB-231-shBCDIN3D-tRNAdeacylated #2	26270.3
	tRNA acylation ratio	Total
MDA-MB-231-shNC #1	0.496959	1.11414
MDA-MB-231-shBCDIN3D #1	0.520158	1.0021
MDA-MB-231-shNC #2	0.476387	0.885863
MDA-MB-231-shBCDIN3D #2	0.451815	1.03261
Average	tRNA acylation ratio	Total
MDA-MB-231-shNC	0.486673	1
MDA-MB-231-shBCDIN3D	0.485987	1.01735
SD	tRNA acylation ratio	Total
MDA-MB-231-shNC	0.0145471	0.161414
MDA-MB-231-shBCDIN3D	0.0483263	0.0215741

[truncated: 6 more sheets: S3 Fig, S5A-left Fig, S5A-right, S5B Fig, S5C, S6B Fig]
